# Supplementary material for: 5‐HT6R null mutatrion induces synaptic and cognitive defects
Source: Aging Cell. 2021 May 7;20(6):e13369. doi: 10.1111/acel.13369 (PMC8208783; doi:10.1111/acel.13369)
Supplement: Supplementary file 2 — Table S1 [file ACEL-20-e13369-s004.xlsx]

## Sheet: Sheet1
Table S2. Summary of differential gene expression, related to Figure 4C.
Gene_ID	Symbol	Description	log2FoldChange	pvalue	padj
ENSMUSG00000002831	Plin4	Perilipin-4 [Source:UniProtKB/Swiss-Prot;Acc:O88492]	-4.44520567392343	2.3242e-100	4.92871e-96
ENSMUSG00000006205	Htra1	Serine protease HTRA1 [Source:UniProtKB/Swiss-Prot;Acc:Q9R118]	-1.24283280936356	1.55674e-51	8.25306e-48
ENSMUSG00000028655	Mfsd2a	Sodium-dependent lysophosphatidylcholine symporter 1 [Source:UniProtKB/Swiss-Prot;Acc:Q9DA75]	-1.98110306501883	3.9802e-40	1.40674e-36
ENSMUSG00000019970	Sgk1	Serine/threonine-protein kinase Sgk1 [Source:UniProtKB/Swiss-Prot;Acc:Q9WVC6]	-1.57937404829311	1.00308e-35	3.03876e-32
ENSMUSG00000021750	Fam107a	family with sequence similarity 107 member A [Source:HGNC Symbol;Acc:HGNC:30827]	-1.0626374251913	7.67951e-35	2.03565e-31
ENSMUSG00000030711	Sult1a1	sulfotransferase family 1A, phenol-preferring, member 1 [Source:MGI Symbol;Acc:MGI:102896]	-1.93451976865761	3.76767e-33	8.87747e-30
MSTRG.57359	Gm21887	-	1.91856	8.34963e-29	1.77062e-25
ENSMUSG00000023067	Cdkn1a	Cyclin-dependent kinase inhibitor 1 [Source:UniProtKB/Swiss-Prot;Acc:P39689]	-2.80980846210959	1.15303e-28	2.22284e-25
ENSMUSG00000031431	Tsc22d3	TSC22 domain family protein 3 [Source:UniProtKB/Swiss-Prot;Acc:Q9Z2S7]	-1.08351220818179	1.47289e-28	2.60284e-25
MSTRG.57416	Gm47283	erythroid differentiation regulator 1	2.45532	2.89232e-26	4.53321e-23
ENSMUSG00000033383	Rtp1	receptor transporter protein 1	-3.01662462898608	9.92808e-25	1.40357e-21
MSTRG.50880	Mt2	Metallothionein-2 [Source:UniProtKB/Swiss-Prot;Acc:P02798]	-1.1281349150361	1.77958e-24	2.35861e-21
MSTRG.54581	Fbxw23|Gm43089	F-box and WD-40 domain protein 23 [Source:MGI Symbol;Acc:MGI:3779686]|predicted gene 43089 [Source:MGI Symbol;Acc:MGI:5663226]	-4.22198787474435	1.42755e-22	1.78074e-19
ENSMUSG00000041112	Elmo1	Engulfment and cell motility protein 1 [Source:UniProtKB/Swiss-Prot;Acc:Q8BPU7]	-0.789771130731661	3.71209e-21	4.37326e-18
ENSMUSG00000022195	6030458C11Rik	RIKEN cDNA 6030458C11 gene	-0.966021788754427	9.67298e-21	1.07961e-17
ENSMUSG00000034936	Arl4d	ADP-ribosylation factor-like protein 4D [Source:UniProtKB/Swiss-Prot;Acc:Q99PE9]	-1.61659355121819	1.57211e-20	1.66691e-17
ENSMUSG00000021025	Nfkbia	nuclear factor of kappa light polypeptide gene enhancer in B cells inhibitor, alpha	-1.14998459370854	1.6607e-20	1.67699e-17
ENSMUSG00000031775	Pllp	Plasmolipin [Source:UniProtKB/Swiss-Prot;Acc:Q9DCU2]	1.12212	1.79783e-19	1.73295e-16
ENSMUSG00000057101	Zfp180	zinc finger protein 180 [Source:MGI Symbol;Acc:MGI:1923701]	-1.64899694971165	2.0602e-19	1.82453e-16
ENSMUSG00000040055	Gjb6	gap junction protein, beta 6 [Source:MGI Symbol;Acc:MGI:107588]	-1.1321301473477	2.06492e-19	1.82453e-16
ENSMUSG00000036915	Kirrel2	Kin of IRRE-like protein 2 [Source:UniProtKB/Swiss-Prot;Acc:Q7TSU7]	-1.38568537013081	2.15985e-19	1.83207e-16
MSTRG.32929	Hapln2	hyaluronan and proteoglycan link protein 2 [Source:MGI Symbol;Acc:MGI:2137300]	-1.13385739976395	1.13247e-18	8.89452e-16
ENSMUSG00000072680	Tmem254c	Transmembrane protein 254 [Source:UniProtKB/Swiss-Prot;Acc:P0DN89]	1.50035	6.25407e-18	4.73656e-15
ENSMUSG00000021867	Tmem254b	transmembrane protein 254b [Source:MGI Symbol;Acc:MGI:3710397]	1.50698	7.19337e-18	5.26009e-15
ENSMUSG00000050121	Opalin	oligodendrocytic myelin paranodal and inner loop protein	1.34064	8.55187e-18	6.04503e-15
ENSMUSG00000039601	Rcan2	regulator of calcineurin 2	-0.725285906855243	1.86704e-17	1.27718e-14
MSTRG.34219	Etnppl	ethanolamine phosphate phospholyase [Source:MGI Symbol;Acc:MGI:1919010]	-2.17304352269164	3.38154e-17	2.2409e-14
MSTRG.45008	Hif3a	Hypoxia-inducible factor 3-alpha [Source:UniProtKB/Swiss-Prot;Acc:Q0VBL6]	-2.52346685503952	9.89451e-17	6.35827e-14
ENSMUSG00000037705	Tecta	tectorin alpha [Source:MGI Symbol;Acc:MGI:109575]	2.40287	2.74427e-16	1.57808e-13
ENSMUSG00000017009	Sdc4	syndecan 4 [Source:MGI Symbol;Acc:MGI:1349164]	-0.939090448262828	2.75342e-16	1.57808e-13
ENSMUSG00000027875	Hmgcs2	Hydroxymethylglutaryl-CoA synthase, mitochondrial [Source:UniProtKB/Swiss-Prot;Acc:P54869]	-1.28641350519582	2.82106e-15	1.53393e-12
ENSMUSG00000056999	Ide	insulin-degrading enzyme [Source:RefSeq peptide;Acc:NP_112419]	0.833955	4.18382e-15	2.21805e-12
ENSMUSG00000002289	Angptl4	Angiopoietin-related protein 4 [Source:UniProtKB/Swiss-Prot;Acc:Q9Z1P8]	-2.00931991989954	7.71192e-15	3.98875e-12
MSTRG.43320	Gm44421|Klf15	predicted gene, 44421 [Source:MGI Symbol;Acc:MGI:5690813]|Krueppel-like factor 15 [Source:UniProtKB/Swiss-Prot;Acc:Q9EPW2]	-0.788059540842554	3.70804e-14	1.8722e-11
MSTRG.22423	Cbs	Cystathionine beta-synthase [Source:UniProtKB/Swiss-Prot;Acc:Q91WT9]	-0.888265106318894	7.88985e-14	3.71805e-11
ENSMUSG00000035376	Hacd2	3-hydroxyacyl-CoA dehydratase 2	-0.669421753630007	1.94103e-13	8.94815e-11
ENSMUSG00000049928	Glp2r	Glucagon-like peptide 2 receptor [Source:UniProtKB/Swiss-Prot;Acc:Q5IXF8]	-1.28816517089957	2.65681e-13	1.19873e-10
ENSMUSG00000035486	Plk5	Mus musculus polo like kinase 5 (Plk5), transcript variant 2, mRNA. [Source:RefSeq mRNA;Acc:NM_001347124]	1.04609	3.09115e-13	1.36564e-10
ENSMUSG00000032017	Grik4	Glutamate receptor ionotropic, kainate 4 [Source:UniProtKB/Swiss-Prot;Acc:Q8BMF5]	-0.640480840767044	3.51265e-13	1.52019e-10
ENSMUSG00000038393	Txnip	thioredoxin interacting protein [Source:MGI Symbol;Acc:MGI:1889549]	-0.806378813014641	4.01391e-13	1.70238e-10
ENSMUSG00000031765	Mt1	Metallothionein-1 [Source:UniProtKB/Swiss-Prot;Acc:P02802]	-0.915048805724689	4.87188e-13	2.0021e-10
ENSMUSG00000014846	Tppp3	Tubulin polymerization-promoting protein family member 3 [Source:UniProtKB/Swiss-Prot;Acc:Q9CRB6]	-1.00091138173296	4.90942e-13	2.0021e-10
ENSMUSG00000024903	Lao1	L-amino acid oxidase 1 [Source:MGI Symbol;Acc:MGI:2140628]	-4.36837482848591	6.27637e-13	2.51126e-10
ENSMUSG00000014361	Mertk	Tyrosine-protein kinase Mer [Source:UniProtKB/Swiss-Prot;Acc:Q60805]	-0.876381521250495	8.92151e-13	3.50351e-10
ENSMUSG00000031980	Agt	angiotensinogen [Source:HGNC Symbol;Acc:HGNC:333]	-0.959070041793526	1.36172e-12	5.25031e-10
MSTRG.2787	Glul|Mir8114	Glutamine synthetase [Source:UniProtKB/Swiss-Prot;Acc:P15105]|microRNA 8114 [Source:MGI Symbol;Acc:MGI:5530764]	-0.559189023958608	2.63532e-12	9.97938e-10
ENSMUSG00000032966	Fkbp1a	Peptidyl-prolyl cis-trans isomerase FKBP1A [Source:UniProtKB/Swiss-Prot;Acc:P26883]	1.00609	2.71191e-12	1.00893e-09
ENSMUSG00000023153	Tmem52	transmembrane protein 52 [Source:MGI Symbol;Acc:MGI:1916921]	-2.44800432591291	3.15352e-12	1.15299e-09
ENSMUSG00000029086	Prom1	prominin 1 [Source:MGI Symbol;Acc:MGI:1100886]	-0.821994146050885	3.56081e-12	1.27984e-09
MSTRG.51691	Trpc6	transient receptor potential cation channel, subfamily C, member 6 [Source:MGI Symbol;Acc:MGI:109523]	0.978284	4.47867e-12	1.58291e-09
ENSMUSG00000030770	Parva	parvin, alpha [Source:MGI Symbol;Acc:MGI:1931144]	-1.2801353718792	9.43692e-12	3.23064e-09
ENSMUSG00000030317	Timp4	tissue inhibitor of metalloproteinase 4 [Source:MGI Symbol;Acc:MGI:109125]	-0.801637211111607	9.44542e-12	3.23064e-09
ENSMUSG00000064373	Selenop	Selenoprotein P [Source:UniProtKB/Swiss-Prot;Acc:P70274]	-0.682932130743834	1.14001e-11	3.83412e-09
ENSMUSG00000032515	Csrnp1	Mus musculus cysteine-serine-rich nuclear protein 1 (Csrnp1), transcript variant 3, mRNA. [Source:RefSeq mRNA;Acc:NM_001357561]	-1.1567535604073	1.15714e-11	3.83412e-09
ENSMUSG00000021091	Serpina3n	serine (or cysteine) peptidase inhibitor, clade A, member 3N [Source:MGI Symbol;Acc:MGI:105045]	-0.721669894808978	1.26183e-11	4.11667e-09
MSTRG.20505	Gm15725|Lrrc58	predicted gene 15725 [Source:MGI Symbol;Acc:MGI:3833682]|Leucine-rich repeat-containing protein 58 [Source:UniProtKB/Swiss-Prot;Acc:Q3UGP9]	-0.658703127939345	1.67566e-11	5.22558e-09
MSTRG.15053	Nnt|Nnt	nicotinamide nucleotide transhydrogenase|nicotinamide nucleotide transhydrogenase	-0.745727441089995	1.70161e-11	5.22963e-09
ENSMUSG00000027654	Fam83d	Protein FAM83D [Source:UniProtKB/Swiss-Prot;Acc:Q9D7I8]	-1.81099807042771	1.90172e-11	5.76112e-09
MSTRG.32937	Gm19439|Gpatch4	predicted gene, 19439 [Source:MGI Symbol;Acc:MGI:5011624]|G patch domain-containing protein 4 [Source:UniProtKB/Swiss-Prot;Acc:Q3TFK5]	-1.1759461805705	2.08655e-11	6.23204e-09
ENSMUSG00000022602	Arc	Activity-regulated cytoskeleton-associated protein [Source:UniProtKB/Swiss-Prot;Acc:Q9WV31]	-0.630009576430882	2.78482e-11	8.20207e-09
ENSMUSG00000019966	Kitl	Kit ligand Soluble KIT ligand [Source:UniProtKB/Swiss-Prot;Acc:P20826]	1.35431	2.8327e-11	8.22881e-09
ENSMUSG00000072676	Tmem254a	transmembrane protein 254a [Source:MGI Symbol;Acc:MGI:1196450]	1.46793	4.77935e-11	1.36961e-08
ENSMUSG00000023019	Gpd1	glycerol-3-phosphate dehydrogenase 1 (soluble) [Source:MGI Symbol;Acc:MGI:95679]	-0.569138611011233	6.70258e-11	1.8702e-08
MSTRG.55084	AC087559.1	-	2.33065	6.88881e-11	1.8972e-08
ENSMUSG00000073643	Wdfy1	WD repeat and FYVE domain containing 1 [Source:MGI Symbol;Acc:MGI:1916618]	-1.15976406676837	7.6198e-11	2.07161e-08
ENSMUSG00000003526	Prodh	Proline dehydrogenase 1, mitochondrial [Source:UniProtKB/Swiss-Prot;Acc:Q9WU79]	-0.671058885543394	9.98143e-11	2.64583e-08
MSTRG.35417	Gm13304	predicted gene 13304 [Source:MGI Symbol;Acc:MGI:3710514]	6.98772	1.0538e-10	2.75889e-08
MSTRG.35408	Gm10591|Gm17167|Gm5859|Gm10600|Gm20878|Ccl21b|Gm13301|Gm17081	predicted gene 10591|predicted gene 17167 [Source:MGI Symbol;Acc:MGI:4937994]|predicted pseudogene 5859 [Source:MGI Symbol;Acc:MGI:3704096]|predicted gene 10600|predicted gene, 20878|chemokine (C-C motif) ligand 21B (leucine)|predicted gene 13301 [Source:MGI Symbol;Acc:MGI:3707230]|predicted gene 17081 [Source:MGI Symbol;Acc:MGI:4937908]	4.32625	1.54414e-10	3.9933e-08
ENSMUSG00000002910	Arrdc2	Arrestin domain-containing protein 2 [Source:UniProtKB/Swiss-Prot;Acc:Q9D668]	-1.5011288612906	1.96328e-10	5.01607e-08
MSTRG.22809	CT010467.1|AY036118	-|cDNA sequence AY036118 [Source:MGI Symbol;Acc:MGI:2158419]	-1.03732282359631	3.3735e-10	8.51648e-08
ENSMUSG00000020108	Ddit4	DNA-damage-inducible transcript 4	-0.773930005321459	3.44319e-10	8.59015e-08
ENSMUSG00000040170	Fmo2	Dimethylaniline monooxygenase [N-oxide-forming] 2 [Source:UniProtKB/Swiss-Prot;Acc:Q8K2I3]	-2.08019860995072	4.55288e-10	1.12265e-07
ENSMUSG00000028862	Map3k6	mitogen-activated protein kinase kinase kinase 6 [Source:HGNC Symbol;Acc:HGNC:6858]	-1.80395782561652	5.77835e-10	1.40846e-07
MSTRG.37349	Htr6	5-hydroxytryptamine (serotonin) receptor 6 [Source:MGI Symbol;Acc:MGI:1196627]	-1.44332466266615	6.50138e-10	1.56668e-07
ENSMUSG00000046607	Hrk	Activator of apoptosis harakiri [Source:UniProtKB/Swiss-Prot;Acc:P62816]	-0.874190730311912	1.20091e-09	2.80495e-07
ENSMUSG00000047216	Cdh19	cadherin 19, type 2 [Source:MGI Symbol;Acc:MGI:3588198]	-0.852992608227152	1.46514e-09	3.37715e-07
MSTRG.27936	Lrrc8a|Gm28035|Nup188|Phyhd1|Gm28038	Volume-regulated anion channel subunit LRRC8A [Source:UniProtKB/Swiss-Prot;Acc:Q80WG5]|predicted gene, 28035 [Source:MGI Symbol;Acc:MGI:5547771]|Nucleoporin NUP188 homolog [Source:UniProtKB/Swiss-Prot;Acc:Q6ZQH8]|Phytanoyl-CoA dioxygenase domain-containing protein 1 [Source:UniProtKB/Swiss-Prot;Acc:Q9DB26]|-	-0.647012775875425	1.88277e-09	4.29311e-07
ENSMUSG00000022122	Ednrb	endothelin receptor type B	0.630611	2.13909e-09	4.82569e-07
MSTRG.48190	Gm17831|Itgad	predicted gene, 17831 [Source:MGI Symbol;Acc:MGI:5010016]|Integrin alpha-D [Source:UniProtKB/Swiss-Prot;Acc:Q3V0T4]	-3.84771172611049	2.23314e-09	4.98484e-07
ENSMUSG00000036565	Ttyh3	tweety family member 3 [Source:MGI Symbol;Acc:MGI:1925589]	-0.46663641795327	2.47191e-09	5.40405e-07
ENSMUSG00000021250	Fos	Proto-onco c-Fos [Source:UniProtKB/Swiss-Prot;Acc:P01101]	-1.62788779372383	2.95801e-09	6.40077e-07
ENSMUSG00000110588	Gm45774	predicted gene 45774 [Source:MGI Symbol;Acc:MGI:5804889]	-1.1034230975311	4.32624e-09	9.17423e-07
MSTRG.35446	Fam205c	Mus musculus family with sequence similarity 205, member C (Fam205c), transcript variant 2, mRNA. [Source:RefSeq mRNA;Acc:NM_001356379]	-0.773058168539803	5.0576e-09	1.0619e-06
ENSMUSG00000028645	Slc2a1	solute carrier family 2 (facilitated glucose transporter), member 1 [Source:MGI Symbol;Acc:MGI:95755]	-0.861366085520495	5.32506e-09	1.10709e-06
ENSMUSG00000096271	Ccl21b	C-C motif chemokine 21c	7.71059	5.5703e-09	1.13587e-06
ENSMUSG00000034112	Atp2c2	Calcium-transporting ATPase type 2C member 2 [Source:UniProtKB/Swiss-Prot;Acc:A7L9Z8]	-1.7131424693349	5.90542e-09	1.19267e-06
ENSMUSG00000031827	Cotl1	Coactosin-like protein [Source:UniProtKB/Swiss-Prot;Acc:Q9CQI6]	-0.47985808287097	9.89765e-09	1.98009e-06
ENSMUSG00000029231	Pdgfra	Mus musculus platelet derived growth factor receptor, alpha polypeptide (Pdgfra), transcript variant 4, mRNA. [Source:RefSeq mRNA;Acc:NM_001347719]	-0.440592239029172	1.20992e-08	2.39789e-06
ENSMUSG00000024053	Emilin2	elastin microfibril interfacer 2	-1.34220326600591	1.31142e-08	2.575e-06
ENSMUSG00000020182	Ddc	Aromatic-L-amino-acid decarboxylase [Source:UniProtKB/Swiss-Prot;Acc:O88533]	-1.36108614350653	1.39569e-08	2.71533e-06
ENSMUSG00000074170	Plekhf1	Pleckstrin homology domain-containing family F member 1 [Source:UniProtKB/Swiss-Prot;Acc:Q3TB82]	-1.23646355781358	2.38609e-08	4.55851e-06
ENSMUSG00000036833	Pnpla7	Patatin-like phospholipase domain-containing protein 7 [Source:UniProtKB/Swiss-Prot;Acc:A2AJ88]	-0.724245138485608	2.80495e-08	5.31088e-06
MSTRG.39872	Dmp1	Dentin matrix acidic phosphoprotein 1 [Source:UniProtKB/Swiss-Prot;Acc:O55188]	-1.07172996862167	3.09261e-08	5.75279e-06
ENSMUSG00000029055	Plch2	1-phosphatidylinositol 4,5-bisphosphate phosphodiesterase eta-2 [Source:UniProtKB/Swiss-Prot;Acc:A2AP18]	0.642407	3.49924e-08	6.45259e-06
MSTRG.6834	Pla2g3|8430429K09Rik	phospholipase A2, group III [Source:MGI Symbol;Acc:MGI:2444945]|RIKEN cDNA 8430429K09 gene	-0.861001120640694	3.61037e-08	6.60012e-06
ENSMUSG00000078640	Gm11627	predicted gene 11627	-1.72625523344945	3.72511e-08	6.75168e-06
ENSMUSG00000029128	Rab28	RAB28, member RAS oncogene family [Source:MGI Symbol;Acc:MGI:1917285]	-0.501190437672572	3.98449e-08	7.16061e-06
ENSMUSG00000044734	Serpinb1a	serine (or cysteine) peptidase inhibitor, clade B, member 1a [Source:MGI Symbol;Acc:MGI:1913472]	0.809285	4.27781e-08	7.62313e-06
ENSMUSG00000039904	Gpr37	Prosaposin receptor GPR37 [Source:UniProtKB/Swiss-Prot;Acc:Q9QY42]	0.47509	5.35017e-08	9.45465e-06
ENSMUSG00000024066	Xdh	xanthine dehydrogenase	-1.59983251780801	6.44894e-08	1.13022e-05
ENSMUSG00000031785	Adgrg1	Adhesion G-protein coupled receptor G1 ADGRG1 N-terminal fragment ADGRG1 C-terminal fragment [Source:UniProtKB/Swiss-Prot;Acc:Q8K209]	-0.550232216385442	6.52091e-08	1.13346e-05
MSTRG.36494	Gm12961|Gm12960	predicted gene 12961 [Source:MGI Symbol;Acc:MGI:3650787]|predicted gene 12960 [Source:MGI Symbol;Acc:MGI:3651525]	2.07471	7.19447e-08	1.24037e-05
ENSMUSG00000028927	Padi2	Protein-arginine deiminase type-2 [Source:UniProtKB/Swiss-Prot;Acc:Q08642]	0.581033	1.01915e-07	1.74291e-05
MSTRG.36895	Gm12940|Gm12941|Sfpq	predicted gene 12940 [Source:MGI Symbol;Acc:MGI:3702626]|predicted gene 12941 [Source:MGI Symbol;Acc:MGI:3650501]|Splicing factor, proline- and glutamine-rich [Source:UniProtKB/Swiss-Prot;Acc:Q8VIJ6]	0.617365	1.04334e-07	1.77001e-05
ENSMUSG00000084010	Gm13302	predicted gene 13302 [Source:MGI Symbol;Acc:MGI:3705777]	3.41956	1.0673e-07	1.79628e-05
ENSMUSG00000021765	Fst	follistatin	-2.00996617756275	1.07697e-07	1.79829e-05
ENSMUSG00000039960	Rhou	Rho-related GTP-binding protein RhoU [Source:UniProtKB/Swiss-Prot;Acc:Q9EQT3]	-0.645046063142488	1.3019e-07	2.15688e-05
ENSMUSG00000031209	Heph	Hephaestin [Source:UniProtKB/Swiss-Prot;Acc:Q9Z0Z4]	-1.02591305525917	1.34228e-07	2.20654e-05
ENSMUSG00000032854	Ugt8a	UDP galactosyltransferase 8A [Source:MGI Symbol;Acc:MGI:109522]	0.966606	1.37032e-07	2.23531e-05
ENSMUSG00000031170	Slc38a5	Sodium-coupled neutral amino acid transporter 5 [Source:UniProtKB/Swiss-Prot;Acc:Q3U1J0]	1.22286	1.51292e-07	2.44908e-05
ENSMUSG00000030413	Pglyrp1	Peptidoglycan recognition protein 1 [Source:UniProtKB/Swiss-Prot;Acc:O88593]	-1.79458305153019	1.54256e-07	2.47814e-05
MSTRG.5637	Gm48552|Gm48551|Dohh	predicted gene, 48552 [Source:MGI Symbol;Acc:MGI:6098105]|predicted gene, 48551 [Source:MGI Symbol;Acc:MGI:6098103]|Deoxyhypusine hydroxylase [Source:UniProtKB/Swiss-Prot;Acc:Q99LN9]	-0.508595195369292	1.78391e-07	2.8022e-05
ENSMUSG00000024042	Sik1	salt inducible kinase 1	-0.774255444246887	2.27062e-07	3.51465e-05
ENSMUSG00000032501	Trib1	Tribbles homolog 1 [Source:UniProtKB/Swiss-Prot;Acc:Q8K4K4]	-0.848614553092934	2.29397e-07	3.52507e-05
ENSMUSG00000072844	G530011O06Rik	RIKEN cDNA G530011O06 gene	2.10192	2.39233e-07	3.6237e-05
MSTRG.1487	Acsl3|Utp14b	Long-chain-fatty-acid--CoA ligase 3 [Source:UniProtKB/Swiss-Prot;Acc:Q9CZW4]|UTP14B small subunit processome component [Source:MGI Symbol;Acc:MGI:2445092]	-0.388804503054353	2.49791e-07	3.75678e-05
ENSMUSG00000039519	Cyp7b1	25-hydroxycholesterol 7-alpha-hydroxylase [Source:UniProtKB/Swiss-Prot;Acc:Q60991]	0.569386	2.72445e-07	4.06864e-05
ENSMUSG00000038400	Pmepa1	prostate transmembrane protein, androgen induced 1 [Source:HGNC Symbol;Acc:HGNC:14107]	-0.539587198312171	2.91796e-07	4.32715e-05
MSTRG.42466	Gm43980	predicted gene, 43980 [Source:MGI Symbol;Acc:MGI:5690372]	0.499412	2.99821e-07	4.41528e-05
ENSMUSG00000040260	Daam2	dishevelled associated activator of morphogenesis 2	-0.60942466398735	3.65973e-07	5.35229e-05
MSTRG.25002	Arhgef37	Rho guanine nucleotide exchange factor (GEF) 37	-1.44611882708966	4.09584e-07	5.94906e-05
ENSMUSG00000066438	Plekhd1	Pleckstrin homology domain-containing family D member 1 [Source:UniProtKB/Swiss-Prot;Acc:B2RPU2]	-1.52199173237746	4.50076e-07	6.49273e-05
ENSMUSG00000028128	F3	coagulation factor III, tissue factor [Source:HGNC Symbol;Acc:HGNC:3541]	-0.467140940599015	6.67813e-07	9.50446e-05
MSTRG.1624	2810459M11Rik	Uncharacterized [Source:UniProtKB/Swiss-Prot;Acc:Q9CYS6]	0.632254	6.77002e-07	9.56826e-05
ENSMUSG00000028456	Unc13b	unc-13 homolog B (C. elegans) [Source:MGI Symbol;Acc:MGI:1342278]	0.544238	6.8132e-07	9.56826e-05
ENSMUSG00000019997	Ctgf	Connective tissue growth factor [Source:UniProtKB/Swiss-Prot;Acc:P29268]	-1.10252922327431	7.24257e-07	0.000100383
ENSMUSG00000048489	8430408G22Rik	Protein DEPP1 [Source:UniProtKB/Swiss-Prot;Acc:Q8K2F3]	-2.52046704122429	7.93003e-07	0.000109197
ENSMUSG00000058740	Kcnt1	Potassium channel subfamily T member 1 [Source:UniProtKB/Swiss-Prot;Acc:Q6ZPR4]	-0.696292759557461	9.1042e-07	0.000124557
ENSMUSG00000013846	St3gal1	ST3 beta-galactoside alpha-2,3-sialyltransferase 1	0.68852	9.87795e-07	0.000134277
MSTRG.29748	Stard9	StAR-related lipid transfer protein 9 [Source:UniProtKB/Swiss-Prot;Acc:Q80TF6]	0.548017	1.05316e-06	0.000141351
ENSMUSG00000024222	Fkbp5	Peptidyl-prolyl cis-trans isomerase FKBP5 [Source:UniProtKB/Swiss-Prot;Acc:Q64378]	-0.727957878463585	1.24959e-06	0.000165904
ENSMUSG00000108604	Gm44850	predicted gene 44850 [Source:MGI Symbol;Acc:MGI:5753426]	-4.11132459474936	1.25175e-06	0.000165904
ENSMUSG00000024175	Tekt4	tektin 4	-1.84269281767847	1.28665e-06	0.00016947
ENSMUSG00000034853	Acot11	acyl-CoA thioesterase 11 [Source:MGI Symbol;Acc:MGI:1913736]	-0.842908209862177	1.3173e-06	0.000171378
ENSMUSG00000063681	Crb1	1 [Source:UniProtKB/Swiss-Prot;Acc:Q8VHS2]	2.19264	1.44693e-06	0.000185726
ENSMUSG00000050288	Fzd2	Frizzled-2 [Source:UniProtKB/Swiss-Prot;Acc:Q9JIP6]	-0.824968033147162	1.69796e-06	0.000214327
MSTRG.31122	Tshz2	teashirt zinc finger family member 2 [Source:MGI Symbol;Acc:MGI:2153084]	-0.401733899928752	1.75914e-06	0.000220736
ENSMUSG00000038085	Cnbd2	Cyclic nucleotide-binding domain-containing protein 2 [Source:UniProtKB/Swiss-Prot;Acc:Q9D5U8]	-0.82148803096239	1.80898e-06	0.000225654
ENSMUSG00000036907	C1ql2	Complement C1q-like protein 2 [Source:UniProtKB/Swiss-Prot;Acc:Q8CFR0]	0.599883	1.84813e-06	0.00022919
ENSMUSG00000035441	Myo1d	Unconventional myosin-Id [Source:UniProtKB/Swiss-Prot;Acc:Q5SYD0]	0.664608	1.89297e-06	0.000233385
ENSMUSG00000020424	Gatsl3	GATS protein-like 3 [Source:MGI Symbol;Acc:MGI:1919212]	-1.11382120296595	1.93967e-06	0.000237347
ENSMUSG00000037697	Ddhd1	phospholipase DDHD1 isoform 4 [Source:RefSeq peptide;Acc:NP_001271328]	0.582302	1.94749e-06	0.000237347
ENSMUSG00000024190	Dusp1	Dual specificity protein phosphatase 1 [Source:UniProtKB/Swiss-Prot;Acc:P28563]	-0.734061805100519	1.99471e-06	0.000241713
ENSMUSG00000001891	Ugp2	UDP-glucose pyrophosphorylase 2 [Source:MGI Symbol;Acc:MGI:2183447]	0.503457	2.044e-06	0.000245422
ENSMUSG00000104415	Gm37069	predicted gene, 37069 [Source:MGI Symbol;Acc:MGI:5610297]	-0.924257201059542	2.04846e-06	0.000245422
ENSMUSG00000023267	Gabrr2	Gamma-aminobutyric acid receptor subunit rho-2 [Source:UniProtKB/Swiss-Prot;Acc:P56476]	-1.83395728610567	2.37111e-06	0.000280904
MSTRG.38108	Grm3	Metabotropic glutamate receptor 3 [Source:UniProtKB/Swiss-Prot;Acc:Q9QYS2]	0.554223	2.45269e-06	0.000287358
ENSMUSG00000031639	Tlr3	Mus musculus toll-like receptor 3 (Tlr3), transcript variant 3, mRNA. [Source:RefSeq mRNA;Acc:NM_001357317]	0.679058	2.76628e-06	0.000322317
ENSMUSG00000027487	Cdk5rap1	CDK5 regulatory subunit-associated protein 1 [Source:UniProtKB/Swiss-Prot;Acc:Q8BTW8]	-1.05489307956521	3.04367e-06	0.000350783
ENSMUSG00000035299	Mid1	E3 ubiquitin-protein ligase Midline-1 [Source:UniProtKB/Swiss-Prot;Acc:O70583]	0.863023	3.13505e-06	0.000359361
ENSMUSG00000064360	mt-Nd3	NADH-ubiquinone oxidoreductase chain 3 [Source:UniProtKB/Swiss-Prot;Acc:P03899]	0.605497	3.17911e-06	0.000362453
ENSMUSG00000024827	Gldc	glycine decarboxylase	0.538666	3.7842e-06	0.000429132
ENSMUSG00000028211	Trp53inp1	transformation related protein 53 inducible nuclear protein 1 [Source:MGI Symbol;Acc:MGI:1926609]	-0.58322572717673	3.86899e-06	0.000435507
ENSMUSG00000037419	Endod1	Endonuclease domain-containing 1 protein [Source:UniProtKB/Swiss-Prot;Acc:Q8C522]	-0.447787224930958	3.88148e-06	0.000435507
MSTRG.26503	Btaf1	B-TFIID TATA-box binding protein associated factor 1 [Source:MGI Symbol;Acc:MGI:2147538]	0.49722	3.95113e-06	0.000438679
ENSMUSG00000033955	Tnks1bp1	182 kDa tankyrase-1-binding protein [Source:UniProtKB/Swiss-Prot;Acc:P58871]	0.340095	4.52862e-06	0.000497585
ENSMUSG00000048546	Tob2	transducer of ERBB2, 2	-0.564842438052543	4.6179e-06	0.000504107
ENSMUSG00000021453	Gadd45g	growth arrest and DNA damage inducible gamma [Source:HGNC Symbol;Acc:HGNC:4097]	-0.5590768168002	4.63552e-06	0.000504107
ENSMUSG00000074733	Zfp950	zinc finger protein 950 [Source:MGI Symbol;Acc:MGI:2652824]	0.741435	4.66846e-06	0.000505099
ENSMUSG00000020785	Camkk1	Calcium/calmodulin-dependent protein kinase kinase 1 [Source:UniProtKB/Swiss-Prot;Acc:Q8VBY2]	-0.684340553990507	4.72803e-06	0.000508947
ENSMUSG00000015961	Adss	adenylosuccinate synthetase, non muscle [Source:MGI Symbol;Acc:MGI:87948]	0.458667	5.16288e-06	0.000552949
ENSMUSG00000094800	Gm9780	Placenta-specific protein 9 [Source:UniProtKB/Swiss-Prot;Acc:Q8K262]	1.87874	5.71223e-06	0.000605971
ENSMUSG00000049946	BC030500	cDNA sequence BC030500 [Source:MGI Symbol;Acc:MGI:2447770]	1.02635	5.76137e-06	0.000607839
MSTRG.55103	CR974586.4	protein FAM205A-like	1.77787	6.00578e-06	0.000630488
MSTRG.8642	1700016P03Rik	RIKEN cDNA 1700016P03 gene [Source:MGI Symbol;Acc:MGI:1922792]	-1.69589957393259	6.48357e-06	0.000677294
MSTRG.17375	Ccdc152	coiled-coil domain containing 152	-1.49915363416814	6.56186e-06	0.000682112
ENSMUSG00000072674	Plac9b	placenta specific 9b [Source:MGI Symbol;Acc:MGI:3711222]	1.92157	6.93981e-06	0.000717881
ENSMUSG00000037458	Azin1	Antizyme inhibitor 1 [Source:UniProtKB/Swiss-Prot;Acc:O35484]	-0.414491262978431	7.02141e-06	0.000722301
ENSMUSG00000040740	Slc25a34	Solute carrier family 25 member 34 [Source:UniProtKB/Swiss-Prot;Acc:A2ADF7]	-1.11919682404173	7.05066e-06	0.000722301
ENSMUSG00000028876	Epha10	Ephrin type-A receptor 10 [Source:UniProtKB/Swiss-Prot;Acc:Q8BYG9]	-0.543650740152598	7.44278e-06	0.000755175
MSTRG.35411	Gm21093|Gm13303	predicted gene, 21093|predicted gene 13303 [Source:MGI Symbol;Acc:MGI:3705775]	1.0626	7.63708e-06	0.000768742
ENSMUSG00000090698	Apold1	apolipoprotein L domain containing 1 [Source:MGI Symbol;Acc:MGI:2685921]	-1.27580318729037	7.64899e-06	0.000768742
ENSMUSG00000044986	Tst	thiosulfate sulfurtransferase, mitochondrial	0.706195	8.16795e-06	0.000817026
MSTRG.27653	Mrpl41	39S ribosomal protein L41, mitochondrial [Source:UniProtKB/Swiss-Prot;Acc:Q9CQN7]	-0.448606973339203	8.46271e-06	0.000838599
ENSMUSG00000007029	Vars	valyl-tRNA synthetase [Source:MGI Symbol;Acc:MGI:90675]	0.404675	8.52636e-06	0.00083903
ENSMUSG00000030048	Gkn3	Gastrokine-3 [Source:UniProtKB/Swiss-Prot;Acc:Q9D0T7]	1.48109	8.54618e-06	0.00083903
ENSMUSG00000019874	Fabp7	Fatty acid-binding protein, brain [Source:UniProtKB/Swiss-Prot;Acc:P51880]	0.989578	8.84934e-06	0.000864788
MSTRG.9093	Sept4|Gm11492	Septin-4 [Source:UniProtKB/Swiss-Prot;Acc:P28661]|predicted gene 11492 [Source:MGI Symbol;Acc:MGI:3651136]	0.435217	9.17226e-06	0.000892234
ENSMUSG00000053166	Cdh22	Cadherin-22 [Source:UniProtKB/Swiss-Prot;Acc:Q9WTP5]	-0.596521429427782	9.3133e-06	0.000900688
MSTRG.15710	Ogdhl	oxoglutarate dehydrogenase-like	-0.455165305914098	9.34411e-06	0.000900688
ENSMUSG00000035828	Pim3	proviral integration site 3	-0.469155219658358	9.50388e-06	0.000911942
ENSMUSG00000003545	Fosb	Protein fosB [Source:UniProtKB/Swiss-Prot;Acc:P13346]	-0.894089576733176	9.6058e-06	0.00091757
ENSMUSG00000031558	Slit2	slit guidance ligand 2 [Source:MGI Symbol;Acc:MGI:1315205]	0.485381	1.04494e-05	0.000993679
MSTRG.52135	Emc8|Gm27021|1190005I06Rik	ER membrane protein complex subunit 8 [Source:UniProtKB/Swiss-Prot;Acc:O70378]|predicted gene, 27021|RIKEN cDNA 1190005I06 gene [Source:MGI Symbol;Acc:MGI:1916168]	-0.366307533878072	1.06486e-05	0.0010081
ENSMUSG00000032537	Ephb1	Ephrin type-B receptor 1 [Source:UniProtKB/Swiss-Prot;Acc:Q8CBF3]	0.649449	1.08855e-05	0.00102595
MSTRG.2088	Tfcp2l1|Gm23497	Transcription factor CP2-like protein 1 [Source:UniProtKB/Swiss-Prot;Acc:Q3UNW5]|predicted gene, 23497 [Source:MGI Symbol;Acc:MGI:5453274]	-0.905477791947121	1.17818e-05	0.00110551
ENSMUSG00000028517	Plpp3	Phospholipid phosphatase 3 [Source:UniProtKB/Swiss-Prot;Acc:Q99JY8]	0.347593	1.29709e-05	0.00121172
ENSMUSG00000041180	Hectd2	Probable E3 ubiquitin-protein ligase HECTD2 [Source:UniProtKB/Swiss-Prot;Acc:Q8CDU6]	-0.797026212384656	1.31798e-05	0.00122583
ENSMUSG00000059991	Nptx2	Neuronal pentraxin-2 [Source:UniProtKB/Swiss-Prot;Acc:O70340]	-0.753454286050027	1.42297e-05	0.00130615
ENSMUSG00000038173	Enpp6	Ectonucleotide pyrophosphatase/phosphodiesterase family member 6 [Source:UniProtKB/Swiss-Prot;Acc:Q8BGN3]	0.95455	1.42897e-05	0.00130615
MSTRG.27526	4930447M23Rik	RIKEN cDNA 4930447M23 gene [Source:MGI Symbol;Acc:MGI:1918902]	0.863355	1.4493e-05	0.00131905
MSTRG.43881	Adipor2	adiponectin receptor 2 [Source:MGI Symbol;Acc:MGI:93830]	-0.689683185483936	1.47551e-05	0.00133716
ENSMUSG00000001627	Ifrd1	Interferon-related developmental regulator 1 [Source:UniProtKB/Swiss-Prot;Acc:P19182]	-0.534473736559249	1.5606e-05	0.00140774
ENSMUSG00000045534	Kcna5	Potassium voltage-gated channel subfamily A member 5 [Source:UniProtKB/Swiss-Prot;Acc:Q61762]	-1.46072693452012	1.56667e-05	0.00140774
ENSMUSG00000093909	Gm3883	predicted gene 3883 [Source:MGI Symbol;Acc:MGI:3823028]	1.00323	1.68389e-05	0.00149858
ENSMUSG00000007682	Dio2	deiodinase, iodothyronine, type II	-0.436595537022981	1.68896e-05	0.00149858
ENSMUSG00000036095	Dgkb	diacylglycerol kinase, beta	0.460322	1.73046e-05	0.00152901
ENSMUSG00000038059	Smim3	small integral membrane protein 3	-0.643259007695005	1.78725e-05	0.00156817
ENSMUSG00000045092	S1pr1	Sphingosine 1-phosphate receptor 1 [Source:UniProtKB/Swiss-Prot;Acc:O08530]	0.339844	1.78958e-05	0.00156817
ENSMUSG00000029570	Lfng	Beta-1,3-N-acetylglucosaminyltransferase lunatic fringe [Source:UniProtKB/Swiss-Prot;Acc:O09010]	-0.64514532157803	1.84187e-05	0.00160529
MSTRG.40101	Gm15446|Zfp932	predicted gene 15446|zinc finger protein 932 [Source:MGI Symbol;Acc:MGI:1916754]	0.79074	1.84707e-05	0.00160529
ENSMUSG00000059325	Hopx	Homeodomain-only protein [Source:UniProtKB/Swiss-Prot;Acc:Q8R1H0]	0.671592	2.06133e-05	0.00177693
ENSMUSG00000041870	Ankrd13a	Ankyrin repeat domain-containing protein 13A [Source:UniProtKB/Swiss-Prot;Acc:Q80UP5]	-0.439676897594978	2.10354e-05	0.00180598
ENSMUSG00000039934	Gsap	Gamma-secretase-activating protein Gamma-secretase-activating protein 16 kDa C-terminal form [Source:UniProtKB/Swiss-Prot;Acc:Q3TCV3]	0.725514	2.20189e-05	0.00188279
ENSMUSG00000038068	Rnf144b	ring finger protein 144B	-0.536079043332955	2.23066e-05	0.00189214
ENSMUSG00000018727	Cpsf4l	cleavage and polyadenylation specific factor 4-like [Source:MGI Symbol;Acc:MGI:1277182]	0.828082	2.27902e-05	0.00192545
ENSMUSG00000009075	Cabp7	Calcium-binding protein 7 [Source:UniProtKB/Swiss-Prot;Acc:Q91ZM8]	-0.353011127667987	2.31848e-05	0.00195102
ENSMUSG00000086765	Gm11827	predicted gene 11827	-3.76180175362132	2.32971e-05	0.00195272
ENSMUSG00000029020	Mfn2	Mus musculus mitofusin 2 (Mfn2), transcript variant 7, mRNA. [Source:RefSeq mRNA;Acc:NM_001355591]	0.324578	2.37009e-05	0.00197875
ENSMUSG00000062329	Cytl1	cytokine-like 1 [Source:MGI Symbol;Acc:MGI:2684993]	-2.11550934855974	2.46221e-05	0.00204759
ENSMUSG00000030888	Rrp8	Ribosomal RNA-processing protein 8 [Source:UniProtKB/Swiss-Prot;Acc:Q9DB85]	-0.75226761747979	2.51508e-05	0.00207794
ENSMUSG00000046314	Stxbp6	syntaxin binding protein 6 [Source:HGNC Symbol;Acc:HGNC:19666]	0.385344	2.5183e-05	0.00207794
ENSMUSG00000005677	Nr1i3	Nuclear receptor subfamily 1 group I member 3 [Source:UniProtKB/Swiss-Prot;Acc:O35627]	-1.549647907777	2.75606e-05	0.00225656
ENSMUSG00000093930	Hmgcs1	3-hydroxy-3-methylglutaryl-Coenzyme A synthase 1	0.387073	2.91249e-05	0.00236637
ENSMUSG00000079018	Ly6c1	Lymphocyte antigen 6C1 [Source:UniProtKB/Swiss-Prot;Acc:P0CW02]	-0.862510627099027	2.98268e-05	0.00240497
ENSMUSG00000031700	Gpt2	glutamic pyruvate transaminase (alanine aminotransferase) 2 [Source:MGI Symbol;Acc:MGI:1915391]	-0.562790538290041	3.07573e-05	0.00245203
ENSMUSG00000039195	1110008P14Rik	RIKEN cDNA 1110008P14 gene [Source:MGI Symbol;Acc:MGI:1920987]	-0.371214301193288	3.0969e-05	0.00245965
ENSMUSG00000056073	Grik2	glutamate receptor, ionotropic, kainate 2 (beta 2)	0.41981	3.13176e-05	0.00247807
ENSMUSG00000035686	Thrsp	thyroid hormone responsive [Source:MGI Symbol;Acc:MGI:109126]	-0.388726072218668	3.31954e-05	0.00258995
ENSMUSG00000036777	Anln	Anillin [Source:UniProtKB/Swiss-Prot;Acc:Q8K298]	-0.417855377349017	3.32202e-05	0.00258995
ENSMUSG00000024217	Snrpc	U1 small nuclear ribonucleoprotein C [Source:MGI Symbol;Acc:MGI:109489]	0.453075	3.36922e-05	0.00261713
ENSMUSG00000037754	Ppp1r16b	protein phosphatase 1, regulatory (inhibitor) subunit 16B [Source:MGI Symbol;Acc:MGI:2151841]	-0.373546102809408	3.46533e-05	0.00268196
ENSMUSG00000024087	Cyp1b1	cytochrome P450, family 1, subfamily b, polypeptide 1	-0.763484214945501	3.48648e-05	0.00268852
ENSMUSG00000028766	Alpl	Alkaline phosphatase, tissue-nonspecific isozyme [Source:UniProtKB/Swiss-Prot;Acc:P09242]	0.961818	3.96023e-05	0.00301006
ENSMUSG00000069227	Gprin1	G protein-regulated inducer of neurite outgrowth 1 [Source:UniProtKB/Swiss-Prot;Acc:Q3UNH4]	0.581175	4.43756e-05	0.00334886
ENSMUSG00000056427	Slit3	Slit homolog 3 protein [Source:UniProtKB/Swiss-Prot;Acc:Q9WVB4]	0.431814	4.71912e-05	0.00354871
ENSMUSG00000097636	Mirt1	myocardial infarction associated transcript 1	-0.836953610193134	5.24547e-05	0.00393058
MSTRG.6912	Rasl10a	Ras-like protein family member 10A [Source:UniProtKB/Swiss-Prot;Acc:Q8K5A4]	0.65357	5.30387e-05	0.00396035
ENSMUSG00000025591	Tma16	Translation machinery-associated protein 16 [Source:UniProtKB/Swiss-Prot;Acc:Q9CR02]	-0.664158582737309	5.3742e-05	0.00399878
ENSMUSG00000008845	Cd163	Scavenger receptor cysteine-rich type 1 protein M130 Soluble CD163 [Source:UniProtKB/Swiss-Prot;Acc:Q2VLH6]	-1.41265121153554	5.79077e-05	0.00427778
ENSMUSG00000110386	Gm42031	predicted gene, 42031 [Source:MGI Symbol;Acc:MGI:5624916]	-1.98113469538429	5.82989e-05	0.00427778
ENSMUSG00000048978	Nrsn1	Neurensin-1 [Source:UniProtKB/Swiss-Prot;Acc:P97799]	-0.356266230605248	5.84364e-05	0.00427778
ENSMUSG00000035551	Igfbpl1	Insulin-like growth factor-binding protein-like 1 [Source:UniProtKB/Swiss-Prot;Acc:Q80W15]	1.94299	5.86815e-05	0.00427778
ENSMUSG00000025509	Pnpla2	patatin-like phospholipase domain containing 2 [Source:MGI Symbol;Acc:MGI:1914103]	-0.906022670323772	5.8702e-05	0.00427778
MSTRG.15064	Ccl28|Tmem267	chemokine (C-C motif) ligand 28|transmembrane protein 267 [Source:MGI Symbol;Acc:MGI:3648543]	-0.79990453707509	5.92425e-05	0.00430239
ENSMUSG00000025880	Smad7	SMAD family member 7 [Source:MGI Symbol;Acc:MGI:1100518]	-0.525125633738394	6.15062e-05	0.00443639
MSTRG.44928	C5ar2|Gm26473	complement component 5a receptor 2 [Source:HGNC Symbol;Acc:HGNC:4527]|predicted gene, 26473 [Source:MGI Symbol;Acc:MGI:5456250]	-5.26466451525554	6.20412e-05	0.00445982
ENSMUSG00000026514	Cnih3	3 [Source:UniProtKB/Swiss-Prot;Acc:Q6ZWS4]	-0.423394190277381	6.68398e-05	0.00477241
ENSMUSG00000027799	Nbea	Neurobeachin [Source:UniProtKB/Swiss-Prot;Acc:Q9EPN1]	0.331694	6.96538e-05	0.00495664
ENSMUSG00000040451	Sgms1	Phosphatidylcholine:ceramide cholinephosphotransferase 1 [Source:UniProtKB/Swiss-Prot;Acc:Q8VCQ6]	-0.518268631733367	7.13201e-05	0.00505824
ENSMUSG00000020422	Tns3	Tensin-3 [Source:UniProtKB/Swiss-Prot;Acc:Q5SSZ5]	-0.651700239100897	7.65016e-05	0.00538968
MSTRG.26977	Hspa12a	heat shock protein 12A	0.276806	8.35684e-05	0.00584868
ENSMUSG00000035781	R3hdm4	R3H domain containing 4	-0.319496750026906	8.49565e-05	0.00592627
ENSMUSG00000059824	Dbp	D site-binding protein [Source:UniProtKB/Swiss-Prot;Acc:Q60925]	0.619823	9.25255e-05	0.0064331
MSTRG.52952	Rdx	radixin [Source:MGI Symbol;Acc:MGI:97887]	0.617994	9.46431e-05	0.00655883
ENSMUSG00000035824	Tk2	thymidine kinase 2, mitochondrial [Source:MGI Symbol;Acc:MGI:1913266]	0.607916	9.98031e-05	0.00687151
ENSMUSG00000020811	Wscd1	WSC domain containing 1 [Source:MGI Symbol;Acc:MGI:2448493]	0.329583	0.000100804	0.00691795
MSTRG.39879	Spp1|Gm42793	secreted phosphoprotein 1 [Source:MGI Symbol;Acc:MGI:98389]|predicted gene 42793 [Source:MGI Symbol;Acc:MGI:5662930]	-0.983692404410179	0.000104029	0.00711626
ENSMUSG00000055945	Prr18	proline rich 18	0.373763	0.000104957	0.00715668
ENSMUSG00000025324	Atp10a	Probable phospholipid-transporting ATPase VA [Source:UniProtKB/Swiss-Prot;Acc:O54827]	-0.845758917542759	0.000106602	0.0072455
ENSMUSG00000033579	Fa2h	Fatty acid 2-hydroxylase [Source:UniProtKB/Swiss-Prot;Acc:Q5MPP0]	0.526585	0.000107615	0.00729097
MSTRG.39923	Lrrc8d	Volume-regulated anion channel subunit LRRC8D [Source:UniProtKB/Swiss-Prot;Acc:Q8BGR2]	-1.25745131837451	0.00010921	0.00735205
MSTRG.51323	Glg1	Golgi apparatus protein 1 [Source:UniProtKB/Swiss-Prot;Acc:Q61543]	0.705169	0.000122489	0.00819402
ENSMUSG00000017670	Elmo2	Engulfment and cell motility protein 2 [Source:UniProtKB/Swiss-Prot;Acc:Q8BHL5]	-0.342092920847791	0.000125854	0.00839264
ENSMUSG00000055148	Klf2	Krueppel-like factor 2 [Source:UniProtKB/Swiss-Prot;Acc:Q60843]	-0.578155674191093	0.000128381	0.0085294
ENSMUSG00000021702	Thbs4	thrombospondin 4 [Source:MGI Symbol;Acc:MGI:1101779]	-0.720597275683083	0.000129355	0.0085294
ENSMUSG00000059970	Hspa2	heat shock protein 2	0.320271	0.00012961	0.0085294
ENSMUSG00000040138	Ndp	Norrin [Source:UniProtKB/Swiss-Prot;Acc:P48744]	0.776043	0.000129916	0.0085294
ENSMUSG00000040213	Kyat3	Kynurenine--oxoglutarate transaminase 3 [Source:UniProtKB/Swiss-Prot;Acc:Q71RI9]	-0.64841304417112	0.000130359	0.00853211
ENSMUSG00000031875	Cmtm3	CKLF-like MARVEL transmembrane domain-containing protein 3 [Source:UniProtKB/Swiss-Prot;Acc:Q99LJ5]	-0.80049842591289	0.000130819	0.00853586
MSTRG.2067	Cntnap5a	Contactin-associated protein like 5-1 [Source:UniProtKB/Swiss-Prot;Acc:Q0V8T9]	0.487541	0.00013318	0.00866321
MSTRG.5509	Gm26602	-	-1.49018281791994	0.000133863	0.00868105
ENSMUSG00000054252	Fgfr3	Mus musculus fibroblast growth factor receptor 3 (Fgfr3), transcript variant 6, mRNA. [Source:RefSeq mRNA;Acc:NM_001359036]	-0.719570340894199	0.000139216	0.00900063
ENSMUSG00000056698	Elmod3	ELMO domain-containing protein 3 [Source:UniProtKB/Swiss-Prot;Acc:Q91YP6]	-0.446786248627442	0.00014334	0.00921701
ENSMUSG00000038517	Tbkbp1	TBK1 binding protein 1 [Source:MGI Symbol;Acc:MGI:1920424]	-0.332212077792936	0.000143432	0.00921701
ENSMUSG00000021062	Rab15	RAB15, member RAS oncogene family [Source:MGI Symbol;Acc:MGI:1916865]	-0.306286833288574	0.000144233	0.00923697
ENSMUSG00000061740	Cyp2d22	cytochrome P450, family 2, subfamily d, polypeptide 22	-0.362869786130217	0.000144613	0.00923697
ENSMUSG00000033767	Tmem131l	Transmembrane protein 131-like [Source:UniProtKB/Swiss-Prot;Acc:Q3U3D7]	0.47542	0.000149275	0.00950607
ENSMUSG00000029651	Mtus2	Microtubule-associated tumor suppressor candidate 2 homolog [Source:UniProtKB/Swiss-Prot;Acc:Q3UHD3]	0.479718	0.000150992	0.00958662
MSTRG.13854	Ctla2a|CT010498.1|4930486L24Rik|CT010498.2|AC160962.1|Ctla2b	cytotoxic T lymphocyte-associated protein 2 alpha|-|RIKEN cDNA 4930486L24 gene|-|-|cytotoxic T lymphocyte-associated protein 2 beta	-1.15688002270171	0.000157111	0.00994537
ENSMUSG00000041225	Arhgap12	Rho GTPase activating protein 12 [Source:MGI Symbol;Acc:MGI:1922665]	0.46434	0.000165566	0.0104494
ENSMUSG00000037010	Apln	Apelin Apelin-36 Apelin-31 Apelin-28 Apelin-13 [Source:UniProtKB/Swiss-Prot;Acc:Q9R0R4]	0.530229	0.00016729	0.0105269
ENSMUSG00000086564	Cd101	Immunoglobulin superfamily member 2 [Source:UniProtKB/Swiss-Prot;Acc:A8E0Y8]	-2.19429395231954	0.000169093	0.0106089
ENSMUSG00000095304	Plac9	Placenta-specific protein 9 [Source:UniProtKB/Swiss-Prot;Acc:Q8K262]	1.72845	0.000170593	0.0106714
MSTRG.4046	Syne1	Mus musculus spectrin repeat containing, nuclear envelope 1 (Syne1), transcript variant 5, mRNA. [Source:RefSeq mRNA;Acc:NM_001347732]	0.445387	0.00017365	0.0108048
ENSMUSG00000025780	Itih5	Inter-alpha-trypsin inhibitor heavy chain H5 [Source:UniProtKB/Swiss-Prot;Acc:Q8BJD1]	-0.46077266419625	0.000173745	0.0108048
ENSMUSG00000028268	Gbp3	Mus musculus guanylate binding protein 3 (Gbp3), transcript variant 4, mRNA. [Source:RefSeq mRNA;Acc:NM_001355403]	0.887858	0.000175059	0.0108547
ENSMUSG00000025189	Cnnm1	cyclin M1	0.416438	0.000178008	0.0110053
ENSMUSG00000036644	Tbc1d9b	TBC1 domain family member 9B [Source:UniProtKB/Swiss-Prot;Acc:Q5SVR0]	-0.392655357190081	0.000178811	0.0110229
ENSMUSG00000026830	Ermn	Ermin [Source:UniProtKB/Swiss-Prot;Acc:Q5EBJ4]	0.423129	0.000179359	0.0110246
MSTRG.21595	Serac1	Protein SERAC1 [Source:UniProtKB/Swiss-Prot;Acc:Q3U213]	0.440964	0.000181837	0.0111446
ENSMUSG00000018322	Tomm34	Mitochondrial import receptor subunit TOM34 [Source:UniProtKB/Swiss-Prot;Acc:Q9CYG7]	0.342018	0.000192414	0.0117588
MSTRG.25701	Gm27533|Neat1|Gm27505|Gm28006	predicted gene, 27533 [Source:MGI Symbol;Acc:MGI:5530915]|nuclear paraspeckle assembly transcript 1 (non-protein coding)|predicted gene, 27505 [Source:MGI Symbol;Acc:MGI:5530887]|predicted gene, 28006 [Source:MGI Symbol;Acc:MGI:5531388]	0.52862	0.00019936	0.0121484
ENSMUSG00000022197	Pdzd2	PDZ domain containing 2 [Source:HGNC Symbol;Acc:HGNC:18486]	-0.536224801465722	0.000202617	0.0123114
ENSMUSG00000027562	Car2	Mus musculus carbonic anhydrase 2 (Car2), transcript variant 2, mRNA. [Source:RefSeq mRNA;Acc:NM_001357334]	0.436457	0.000203525	0.0123313
ENSMUSG00000036246	Gmip	Gem-interacting protein [Source:MGI Symbol;Acc:MGI:1926066]	0.71729	0.000205648	0.0124244
ENSMUSG00000038668	Lpar1	Lysophosphatidic acid receptor 1 [Source:UniProtKB/Swiss-Prot;Acc:P61793]	0.515139	0.000208188	0.0125125
ENSMUSG00000097971	Gm26917	predicted gene, 26917 [Source:MGI Symbol;Acc:MGI:5504032]	0.496702	0.000208286	0.0125125
ENSMUSG00000041362	Shtn1	shootin 1	0.359446	0.000210864	0.0126316
MSTRG.9272	Phospho1|Zfp652	Phosphoethanolamine/phosphocholine phosphatase [Source:UniProtKB/Swiss-Prot;Acc:Q8R2H9]|zinc finger protein 652 [Source:MGI Symbol;Acc:MGI:2442221]	-0.721418725490419	0.000214738	0.0128274
ENSMUSG00000053963	Stum	stum, mechanosensory transduction mediator homolog [Source:HGNC Symbol;Acc:HGNC:30491]	-0.260448040030206	0.000218686	0.0130266
ENSMUSG00000074892	B3galt5	Mus musculus UDP-Gal:betaGlcNAc beta 1,3-galactosyltransferase, polypeptide 5 (B3galt5), transcript variant 4, mRNA. [Source:RefSeq mRNA;Acc:NM_001358390]	-0.472460873536544	0.000233739	0.0138842
ENSMUSG00000008090	Fgfrl1	Fibroblast growth factor receptor-like 1 [Source:UniProtKB/Swiss-Prot;Acc:Q91V87]	0.649474	0.000234477	0.0138892
ENSMUSG00000020099	Unc5b	unc-5 netrin receptor B	0.540968	0.000244941	0.0144686
MSTRG.30925	Dbndd2|Gm20458|Sys1	Dysbindin domain-containing protein 2 [Source:UniProtKB/Swiss-Prot;Acc:Q9CRD4]|SYS1-DBNDD2 readthrough (NMD candidate) [Source:HGNC Symbol;Acc:HGNC:33535]|SYS1 Golgi-localized integral membrane protein homolog (S. cerevisiae) [Source:MGI Symbol;Acc:MGI:1913710]	-0.29664125154856	0.00024623	0.0144936
MSTRG.40394	Gm14508|Cit	predicted gene 14508 [Source:MGI Symbol;Acc:MGI:3705279]|citron rho-interacting serine/threonine kinase [Source:HGNC Symbol;Acc:HGNC:1985]	-0.441585317458415	0.000246731	0.0144936
ENSMUSG00000032556	Bfsp2	Phakinin [Source:UniProtKB/Swiss-Prot;Acc:Q6NVD9]	1.00674	0.000254461	0.0148586
ENSMUSG00000029723	Tsc22d4	TSC22 domain family, member 4 [Source:MGI Symbol;Acc:MGI:1926079]	-0.374647309297515	0.0002549	0.0148586
ENSMUSG00000028444	Cntfr	Ciliary neurotrophic factor receptor subunit alpha [Source:UniProtKB/Swiss-Prot;Acc:O88507]	-0.331648800528012	0.000255047	0.0148586
ENSMUSG00000029309	Sparcl1	SPARC-like protein 1 [Source:UniProtKB/Swiss-Prot;Acc:P70663]	-0.235999185362607	0.000264756	0.0153819
ENSMUSG00000048332	Lhfp	LHFPL tetraspan subfamily member 6 protein [Source:UniProtKB/Swiss-Prot;Acc:Q8BM86]	-0.456882451111847	0.000269661	0.0155851
MSTRG.31227	Zfp967	zinc finger protein 967	0.649313	0.000269723	0.0155851
ENSMUSG00000078591	Hs3st4	heparan sulfate-glucosamine 3-sulfotransferase 4 [Source:HGNC Symbol;Acc:HGNC:5200]	-0.456074088336559	0.000273913	0.0157842
ENSMUSG00000027333	Smox	spermine oxidase [Source:MGI Symbol;Acc:MGI:2445356]	-0.554301430431853	0.000286806	0.0164378
ENSMUSG00000042426	Dhx29	DEAH (Asp-Glu-Ala-His) box polypeptide 29	0.369533	0.000296	0.016919
MSTRG.30038	Gm14057|4930402H24Rik|A730017L22Rik	predicted gene 14057 [Source:MGI Symbol;Acc:MGI:3705433]|Uncharacterized [Source:UniProtKB/Swiss-Prot;Acc:Q7TT23]|RIKEN cDNA A730017L22 gene [Source:MGI Symbol;Acc:MGI:3584452]	0.272514	0.000300838	0.0171494
ENSMUSG00000008318	Relt	RELT tumor necrosis factor receptor [Source:MGI Symbol;Acc:MGI:2443373]	-0.527541023611021	0.000304315	0.0173011
ENSMUSG00000033904	Ccp110	Centriolar coiled-coil protein of 110 kDa [Source:UniProtKB/Swiss-Prot;Acc:Q7TSH4]	0.357403	0.000308803	0.0175093
ENSMUSG00000044522	A730020M07Rik	RIKEN cDNA A730020M07 gene	-2.0712346825236	0.000321135	0.01816
MSTRG.13018	BC005537	Uncharacterized [Source:UniProtKB/Swiss-Prot;Acc:Q99LU8]	1.75676	0.000325771	0.0183244
ENSMUSG00000020658	Efr3b	EFR3 homolog B	-0.263470393196388	0.000328981	0.018456
ENSMUSG00000058571	Gpc6	glypican 6 [Source:MGI Symbol;Acc:MGI:1346322]	-0.868492918393939	0.000332242	0.0185898
ENSMUSG00000036053	Fmnl2	Formin-like protein 2 [Source:UniProtKB/Swiss-Prot;Acc:A2APV2]	0.312842	0.000339853	0.0189656
ENSMUSG00000021709	Erbin	Erbin [Source:UniProtKB/Swiss-Prot;Acc:Q80TH2]	0.33961	0.000342134	0.0190428
ENSMUSG00000020598	Nrcam	neuronal cell adhesion molecule	0.382436	0.000345728	0.0190925
MSTRG.54748	Osbpl10	Oxysterol-binding protein-related protein 10 [Source:UniProtKB/Swiss-Prot;Acc:S4R1M9]	-0.605625880764313	0.000353895	0.0194927
MSTRG.8659	Gm47300|Rpa1	predicted gene, 47300 [Source:MGI Symbol;Acc:MGI:6096165]|Replication protein A 70 kDa DNA-binding subunit [Source:UniProtKB/Swiss-Prot;Acc:Q8VEE4]	0.334543	0.000362845	0.0199339
MSTRG.52643	Tbcel	Mus musculus tubulin folding cofactor E-like (Tbcel), transcript variant 3, mRNA. [Source:RefSeq mRNA;Acc:NM_001357657]	-0.736974639043501	0.000376322	0.0206209
MSTRG.53031	Ube2q2	ubiquitin-conjugating enzyme E2Q family member 2 [Source:MGI Symbol;Acc:MGI:2388672]	0.775509	0.00038966	0.0212967
MSTRG.57414	Gm21748	-	2.10081	0.000394929	0.0215292
ENSMUSG00000026303	Mlph	melanophilin [Source:HGNC Symbol;Acc:HGNC:29643]	-0.979153368684739	0.000397303	0.0216031
MSTRG.36184	Cyp2j9|Cyp2j11	cytochrome P450, family 2, subfamily j, polypeptide 9 [Source:MGI Symbol;Acc:MGI:1921769]|cytochrome P450, family 2, subfamily j, polypeptide 11 [Source:MGI Symbol;Acc:MGI:2140224]	-0.430600091596429	0.000409857	0.0221303
ENSMUSG00000056220	Pla2g4a	phospholipase A2, group IVA (cytosolic, calcium-dependent) [Source:MGI Symbol;Acc:MGI:1195256]	0.846509	0.000410129	0.0221303
ENSMUSG00000058325	Dock1	Dedicator of cytokinesis protein 1 [Source:UniProtKB/Swiss-Prot;Acc:Q8BUR4]	0.51866	0.000419972	0.0225363
ENSMUSG00000067149	Jchain	Immunoglobulin J chain [Source:UniProtKB/Swiss-Prot;Acc:P01592]	1.76279	0.000419972	0.0225363
ENSMUSG00000029634	Rnf6	E3 ubiquitin-protein ligase RNF6 [Source:UniProtKB/Swiss-Prot;Acc:Q9DBU5]	0.679781	0.000420842	0.0225363
ENSMUSG00000027220	Syt13	Synaptotagmin-13 [Source:UniProtKB/Swiss-Prot;Acc:Q9EQT6]	-0.297942961028907	0.000436134	0.0232964
MSTRG.40977	Gm25315|Baz1b	predicted gene, 25315 [Source:MGI Symbol;Acc:MGI:5455092]|Tyrosine-protein kinase BAZ1B [Source:UniProtKB/Swiss-Prot;Acc:Q9Z277]	0.288659	0.000438024	0.0233077
ENSMUSG00000102758	Naaladl2	N-acetylated alpha-linked acidic dipeptidase like 2 [Source:HGNC Symbol;Acc:HGNC:23219]	1.0773	0.000438544	0.0233077
MSTRG.54	Rgs20|Gm37277	regulator of G-protein signaling 20 [Source:MGI Symbol;Acc:MGI:1929866]|predicted gene, 37277 [Source:MGI Symbol;Acc:MGI:5610505]	0.581114	0.00045251	0.0239898
MSTRG.21803	Gm16049|Gm16052	predicted gene 16049 [Source:MGI Symbol;Acc:MGI:3802073]|predicted gene 16052 [Source:MGI Symbol;Acc:MGI:3801835]	0.988496	0.000468514	0.0247147
ENSMUSG00000032802	Srxn1	sulfiredoxin 1 [Source:HGNC Symbol;Acc:HGNC:16132]	-0.331461105026623	0.000484959	0.0253927
ENSMUSG00000035104	Eva1a	A [Source:UniProtKB/Swiss-Prot;Acc:Q91WM6]	-0.43189129143905	0.000490745	0.0256324
ENSMUSG00000045314	Sowahb	Ankyrin repeat domain-containing protein SOWAHB [Source:UniProtKB/Swiss-Prot;Acc:Q8BZW2]	-0.774243053456412	0.00049634	0.0258609
ENSMUSG00000036502	Tmem255a	Transmembrane protein 255A [Source:UniProtKB/Swiss-Prot;Acc:Q8BHW5]	0.364891	0.000498124	0.0258902
ENSMUSG00000021367	Edn1	endothelin 1	-1.01295076846783	0.000501658	0.0260102
ENSMUSG00000053907	Mat2a	methionine adenosyltransferase II, alpha [Source:MGI Symbol;Acc:MGI:2443731]	-0.419013706047361	0.000510234	0.0263903
ENSMUSG00000031333	Abcb7	ATP-binding cassette, sub-family B (MDR/TAP), member 7 [Source:MGI Symbol;Acc:MGI:109533]	0.355627	0.000513092	0.0264735
ENSMUSG00000031825	Crispld2	Cysteine-rich secretory protein LCCL domain-containing 2 [Source:UniProtKB/Swiss-Prot;Acc:Q8BZQ2]	-0.759912433706275	0.00051615	0.0265667
ENSMUSG00000038967	Pdk2	[Pyruvate dehydrogenase (acetyl-transferring)] kinase isozyme 2, mitochondrial [Source:UniProtKB/Swiss-Prot;Acc:Q9JK42]	-0.314364899560362	0.000532416	0.0273376
ENSMUSG00000001380	Hars	histidyl-tRNA synthetase	-0.284032115376976	0.000538709	0.0275274
ENSMUSG00000025147	Mob2	Mus musculus MOB kinase activator 2 (Mob2), transcript variant 2, mRNA. [Source:RefSeq mRNA;Acc:NM_001347560]	-0.424132593505879	0.000562287	0.0286631
ENSMUSG00000056313	Tcim	Transcriptional and immune response regulator [Source:UniProtKB/Swiss-Prot;Acc:Q9D915]	-1.22692921237476	0.000564141	0.0286887
ENSMUSG00000046598	Bdh1	D-beta-hydroxybutyrate dehydrogenase, mitochondrial [Source:UniProtKB/Swiss-Prot;Acc:Q80XN0]	-0.383872055605859	0.000569869	0.0289106
ENSMUSG00000001119	Col6a1	Collagen alpha-1(VI) chain [Source:UniProtKB/Swiss-Prot;Acc:Q04857]	0.827721	0.000575875	0.0291456
ENSMUSG00000022788	Fgd4	FYVE, RhoGEF and PH domain-containing protein 4 [Source:UniProtKB/Swiss-Prot;Acc:Q91ZT5]	0.293309	0.00058225	0.0293981
ENSMUSG00000036712	Cyld	Ubiquitin carboxyl-terminal hydrolase CYLD [Source:UniProtKB/Swiss-Prot;Acc:Q80TQ2]	0.50938	0.000587526	0.029594
ENSMUSG00000029860	Zyx	zyxin [Source:MGI Symbol;Acc:MGI:103072]	-0.430466635403113	0.00059972	0.0300998
ENSMUSG00000018593	Sparc	secreted acidic cysteine rich glycoprotein [Source:MGI Symbol;Acc:MGI:98373]	-0.338337556017935	0.000606292	0.0302518
ENSMUSG00000040225	Prrc2c	Protein PRRC2C [Source:UniProtKB/Swiss-Prot;Acc:Q3TLH4]	0.420822	0.000610248	0.0303777
MSTRG.21645	Dynlt1	dynein light chain Tctex-type 1B	-0.707398603826792	0.00062157	0.0308689
ENSMUSG00000010529	Gm266	predicted gene 266	0.79365	0.000623612	0.0308906
ENSMUSG00000019772	Vip	vasoactive intestinal polypeptide [Source:MGI Symbol;Acc:MGI:98933]	-0.766471893100513	0.00062492	0.0308906
ENSMUSG00000029153	Ociad2	OCIA domain-containing protein 2 [Source:UniProtKB/Swiss-Prot;Acc:Q9D8W7]	-0.541710708165385	0.000634603	0.0312962
MSTRG.10993	4933406C10Rik	RIKEN cDNA 4933406C10 gene	-1.62834071900088	0.000640237	0.0315008
ENSMUSG00000062661	Ncs1	Neuronal calcium sensor 1 [Source:UniProtKB/Swiss-Prot;Acc:Q8BNY6]	-0.267056454162721	0.000650581	0.0319357
ENSMUSG00000020644	Id2	inhibitor of DNA binding 2	-0.467316416537163	0.000652467	0.0319543
ENSMUSG00000023034	Nr4a1	nuclear receptor subfamily 4, group A, member 1	-0.589083288758614	0.000662399	0.032366
ENSMUSG00000008035	Mid1ip1	Mid1 interacting protein 1 (gastrulation specific G12-like (zebrafish)) [Source:MGI Symbol;Acc:MGI:1915291]	0.520514	0.000668015	0.0325653
ENSMUSG00000026519	Tmem63a	transmembrane protein 63a [Source:MGI Symbol;Acc:MGI:2384789]	0.340842	0.000688744	0.033482
ENSMUSG00000024112	Cacna1h	voltage-dependent T-type calcium channel subunit alpha-1H isoform 2 [Source:RefSeq peptide;Acc:NP_001157163]	-0.40902558762012	0.000689976	0.033482
ENSMUSG00000030022	Adamts9	a disintegrin-like and metallopeptidase (reprolysin type) with thrombospondin type 1 motif, 9 [Source:MGI Symbol;Acc:MGI:1916320]	0.525963	0.000692972	0.0335506
ENSMUSG00000079227	Ccr5	C-C chemokine receptor type 5 [Source:UniProtKB/Swiss-Prot;Acc:P51682]	0.729927	0.000696567	0.0335714
ENSMUSG00000037235	Mxd4	MAX dimerization protein 4 [Source:HGNC Symbol;Acc:HGNC:13906]	-0.40879721946297	0.000720692	0.0345326
ENSMUSG00000021194	Chga	chromogranin A	-0.297983563848708	0.000721071	0.0345326
ENSMUSG00000045868	Gvin1	GTPase, very large interferon inducible 1	0.71337	0.000747515	0.0356613
ENSMUSG00000030930	Chst15	predicted gene, 19463	-0.472087341874656	0.00074834	0.0356613
ENSMUSG00000104494	Gm37111	predicted gene, 37111 [Source:MGI Symbol;Acc:MGI:5610339]	-0.931234269535433	0.000752355	0.0357723
ENSMUSG00000001864	Aif1l	Allograft inflammatory factor 1-like [Source:UniProtKB/Swiss-Prot;Acc:Q9EQX4]	0.485903	0.000762754	0.0361856
ENSMUSG00000043448	Gjc2	gap junction protein, gamma 2 [Source:MGI Symbol;Acc:MGI:2153060]	0.628595	0.00077688	0.0367735
ENSMUSG00000000686	Abhd15	abhydrolase domain containing 15 [Source:MGI Symbol;Acc:MGI:1914727]	-0.990109874368854	0.000782676	0.0369653
ENSMUSG00000027087	Itgav	Integrin alpha-V Integrin alpha-V heavy chain Integrin alpha-V light chain [Source:UniProtKB/Swiss-Prot;Acc:P43406]	-0.677092492122792	0.000787855	0.0371272
ENSMUSG00000024168	Tmem204	Transmembrane protein 204 [Source:UniProtKB/Swiss-Prot;Acc:Q7TQI0]	-0.517838941374108	0.000803802	0.0377947
ENSMUSG00000037270	4932438A13Rik	Uncharacterized protein KIAA1109 [Source:UniProtKB/Swiss-Prot;Acc:A2AAE1]	0.257589	0.000818256	0.0383892
MSTRG.57192	Sh3kbp1	SH3 domain-containing kinase-binding protein 1 [Source:UniProtKB/Swiss-Prot;Acc:Q8R550]	0.551597	0.000828619	0.0387042
MSTRG.17546	Npr3	natriuretic peptide receptor 3	0.791084	0.000835707	0.0389495
MSTRG.3335	Mndal|Ifi203|Gm38050	Myeloid cell nuclear differentiation antigen-like protein [Source:UniProtKB/Swiss-Prot;Acc:D0QMC3]|interferon activated gene 203|predicted gene, 38050 [Source:MGI Symbol;Acc:MGI:5611278]	0.679119	0.000853691	0.0396891
ENSMUSG00000067851	Arfgef1	Brefeldin A-inhibited guanine nucleotide-exchange protein 1 [Source:UniProtKB/Swiss-Prot;Acc:G3X9K3]	0.300874	0.00085532	0.0396891
ENSMUSG00000030310	Slc6a1	Sodium- and chloride-dependent GABA transporter 1 [Source:UniProtKB/Swiss-Prot;Acc:P31648]	-0.277527269529271	0.000867254	0.040155
ENSMUSG00000028159	Dapp1	Dual adapter for phosphotyrosine and 3-phosphotyrosine and 3-phosphoinositide [Source:UniProtKB/Swiss-Prot;Acc:Q9QXT1]	0.593892	0.000877217	0.0404397
MSTRG.50810	-	-	-0.253760437753179	0.000882925	0.0406145
MSTRG.17595	Drosha|Gm47288	Ribonuclease 3 [Source:UniProtKB/Swiss-Prot;Acc:Q5HZJ0]|predicted gene, 47288 [Source:MGI Symbol;Acc:MGI:6096141]	0.286454	0.000898282	0.0412315
MSTRG.15422	Usp54	ubiquitin specific peptidase 54 [Source:MGI Symbol;Acc:MGI:1926037]	-0.379105493778553	0.00090437	0.0414213
ENSMUSG00000079357	Gm11100	predicted gene 11100 [Source:MGI Symbol;Acc:MGI:3779338]	-0.789738248498538	0.000915068	0.041731
ENSMUSG00000037411	Serpine1	serine (or cysteine) peptidase inhibitor, clade E, member 1 [Source:MGI Symbol;Acc:MGI:97608]	-1.67137235646788	0.000917578	0.0417522
ENSMUSG00000055538	Zcchc24	zinc finger, CCHC domain containing 24 [Source:MGI Symbol;Acc:MGI:1919168]	-0.402541468687728	0.000920212	0.0417522
ENSMUSG00000023959	Clic5	chloride intracellular channel 5	-0.553970183027076	0.000921438	0.0417522
MSTRG.2643	Kcnt2	potassium sodium-activated channel subfamily T member 2 [Source:HGNC Symbol;Acc:HGNC:18866]	0.59291	0.000931648	0.042038
MSTRG.11851	Prox2os|Ylpm1	prospero homeobox 2 opposite strand [Source:MGI Symbol;Acc:MGI:5011542]|YLP motif containing 1 [Source:MGI Symbol;Acc:MGI:1926195]	0.284132	0.00093171	0.042038
ENSMUSG00000017707	Serinc3	Serine incorporator 3 [Source:UniProtKB/Swiss-Prot;Acc:Q9QZI9]	-0.306202316072753	0.000937555	0.0422119
ENSMUSG00000027184	Caprin1	Caprin-1 [Source:UniProtKB/Swiss-Prot;Acc:Q60865]	0.323756	0.000941965	0.0422916
ENSMUSG00000030093	Wnt7a	wingless-type MMTV integration site family, member 7A [Source:MGI Symbol;Acc:MGI:98961]	0.619904	0.000943314	0.0422916
ENSMUSG00000005699	Pard6a	Partitioning defective 6 homolog alpha [Source:UniProtKB/Swiss-Prot;Acc:Q9Z101]	-0.4266634395551	0.000948169	0.0423303
MSTRG.31279	Gm2004|Gm14434|Zfp966	predicted gene 2004|predicted gene 14434|zinc finger protein 966 [Source:MGI Symbol;Acc:MGI:3709288]	0.314704	0.00095385	0.0423908
ENSMUSG00000020591	Ntsr2	neurotensin receptor 2	-0.302566571949589	0.000954669	0.0423908
ENSMUSG00000021097	Clmn	calmin	-0.317325284082469	0.000955521	0.0423908
ENSMUSG00000096646	CR974586.6	-	1.32957	0.000959578	0.0424819
ENSMUSG00000030759	Far1	Fatty acyl-CoA reductase 1 [Source:UniProtKB/Swiss-Prot;Acc:Q922J9]	-0.339409228868978	0.000971436	0.0429172
ENSMUSG00000027200	Sema6d	Semaphorin-6D [Source:UniProtKB/Swiss-Prot;Acc:Q76KF0]	0.332881	0.000978582	0.043143
MSTRG.17484	2410089E03Rik|Gm24144	Protein JBTS17 [Source:UniProtKB/Swiss-Prot;Acc:Q8CE72]|predicted gene, 24144 [Source:MGI Symbol;Acc:MGI:5453921]	0.317201	0.000981647	0.0431884
ENSMUSG00000052516	Robo2	roundabout guidance receptor 2 [Source:MGI Symbol;Acc:MGI:1890110]	0.293897	0.00100569	0.0440635
ENSMUSG00000031821	Gins2	DNA replication complex GINS protein PSF2 [Source:UniProtKB/Swiss-Prot;Acc:Q9D600]	-1.27316987966539	0.00101089	0.0441997
ENSMUSG00000095134	Mid1-ps1	midline 1, pseudogene 1 [Source:MGI Symbol;Acc:MGI:5780070]	0.977914	0.0010177	0.0444063
ENSMUSG00000042793	Lgr6	Leucine-rich repeat-containing G-protein coupled receptor 6 [Source:UniProtKB/Swiss-Prot;Acc:Q3UVD5]	-1.00566572238126	0.00105553	0.0458681
MSTRG.16187	Cmtm5	CKLF-like MARVEL transmembrane domain containing 5	0.355527	0.00105954	0.0459482
MSTRG.38078	Abcb1a	Multidrug resistance protein 1A [Source:UniProtKB/Swiss-Prot;Acc:P21447]	-0.430652098773294	0.00106792	0.0462169
ENSMUSG00000022762	Ncam2	Neural cell adhesion molecule 2 [Source:UniProtKB/Swiss-Prot;Acc:O35136]	0.410557	0.00107044	0.0462318
ENSMUSG00000020282	Rhbdf1	rhomboid 5 homolog 1 [Source:MGI Symbol;Acc:MGI:104328]	-0.44721307001254	0.00108118	0.0466005
ENSMUSG00000108953	Gm45129	predicted gene 45129 [Source:MGI Symbol;Acc:MGI:5753705]	-2.34606228793827	0.00110099	0.0471926
ENSMUSG00000086040	Wipf3	WAS/WASL interacting protein family, member 3 [Source:MGI Symbol;Acc:MGI:3044681]	-0.389175084527924	0.00110238	0.0471926
MSTRG.23469	Lpin2	Mus musculus lipin 2 (Lpin2), transcript variant 3, mRNA. [Source:RefSeq mRNA;Acc:NM_001357791]	-0.707983828841903	0.00110729	0.0471926
ENSMUSG00000027281	Slx4ip	Mus musculus SLX4 interacting protein (Slx4ip), transcript variant 6, mRNA. [Source:RefSeq mRNA;Acc:NM_001355671]	0.690942	0.00110777	0.0471926
ENSMUSG00000022899	Slc15a2	solute carrier family 15 (H+/peptide transporter), member 2 [Source:MGI Symbol;Acc:MGI:1890457]	-0.488637344326255	0.00110787	0.0471926
ENSMUSG00000033004	Mycbp2	MYC binding protein 2, E3 ubiquitin protein ligase [Source:HGNC Symbol;Acc:HGNC:23386]	0.335583	0.00110827	0.0471926
ENSMUSG00000022946	Dopey2	dopey family member 2	0.275741	0.00112685	0.0477603
MSTRG.31237	Gm14305|Zfp973	predicted, OTTMUSG00000016609 [Source:RefSeq peptide;Acc:NP_001093886]|zinc finger protein 973 [Source:MGI Symbol;Acc:MGI:3615331]	0.474668	0.00112718	0.0477603
ENSMUSG00000041911	Dlx1	Homeobox protein DLX-1 [Source:UniProtKB/Swiss-Prot;Acc:Q64317]	-0.761994342697949	0.00112836	0.0477603
MSTRG.33772	Gstm1|Gstm3	Glutathione S-transferase Mu 1 [Source:UniProtKB/Swiss-Prot;Acc:P10649]|Glutathione S-transferase Mu 3 [Source:UniProtKB/Swiss-Prot;Acc:P19639]	-0.305202442200309	0.00113593	0.0478077
ENSMUSG00000050144	Slc25a44	solute carrier family 25, member 44 [Source:MGI Symbol;Acc:MGI:2444391]	-0.260117783565434	0.00113606	0.0478077
ENSMUSG00000015522	Arnt	Aryl hydrocarbon receptor nuclear translocator [Source:UniProtKB/Swiss-Prot;Acc:P53762]	0.341074	0.00113624	0.0478077
ENSMUSG00000028364	Tnc	tenascin C [Source:MGI Symbol;Acc:MGI:101922]	0.855925	0.00114854	0.0482298
MSTRG.29122	Snord67|Ckap5	small nucleolar RNA, C/D box 67|cytoskeleton associated protein 5 [Source:HGNC Symbol;Acc:HGNC:28959]	0.259028	0.00115106	0.0482399
ENSMUSG00000066129	Kndc1	kinase non-catalytic C-lobe domain (KIND) containing 1	-0.252239558192747	0.00116257	0.0486263
MSTRG.10648	Nbas	neuroblastoma amplified sequence	0.327759	0.00116992	0.0488372
ENSMUSG00000030655	Smg1	Serine/threonine-protein kinase SMG1 [Source:UniProtKB/Swiss-Prot;Acc:Q8BKX6]	0.364402	0.00118011	0.0491657
ENSMUSG00000029343	Crybb1	Beta-crystallin B1 Beta-crystallin B1B [Source:UniProtKB/Swiss-Prot;Acc:Q9WVJ5]	-0.904782018272366	0.00118501	0.0492733
MSTRG.11310	Sstr1	somatostatin receptor 1 [Source:MGI Symbol;Acc:MGI:98327]	0.685339	0.00119016	0.0493758
ENSMUSG00000024330	Col11a2	Collagen alpha-2(XI) chain [Source:UniProtKB/Swiss-Prot;Acc:Q64739]	0.393339	0.00119213	0.0493758
ENSMUSG00000041220	Elovl6	Elongation of very long chain fatty acids protein 6 [Source:UniProtKB/Swiss-Prot;Acc:Q920L5]	0.300564	0.00120763	0.0499202
