# Supplementary material for: 5‐HT6R null mutatrion induces synaptic and cognitive defects
Source: Aging Cell. 2021 May 7;20(6):e13369. doi: 10.1111/acel.13369 (PMC8208783; doi:10.1111/acel.13369)
Supplement: Supplementary file 3 — Table S2 [file ACEL-20-e13369-s005.xlsx]

## Sheet: Sheet1
Antibody	Source	Catalogue No.	Dilution
AC3	Santa Cruz Biotechnology	sc-588	1:500
5-HT6	Abcam	ab103016	1:500(ICC),1:1000(WB)
Ankyrin G	Invitrogen	33-8800	1:500(ICC),1:1000(WB)
Nav1.2	Neuromab	K69/3	1:500
Neurofascin 186	Invitrogen	ab31457	1:1000
MAP2	Abcam	ab5392	1:10000(ICC)
Gli3	Abcam	ab69838	1:1000(WB)
PSD93	Abcam	ab2930	1:1000(ICC),1:1000(WB)
PSD95	CST	2507	1:1000(ICC),1:1000(WB)
NMDAR2A	Abcam	ab14596	1:500(ICC),1:1000(WB)
synaptophysin	Sigma	s5768	1:500(ICC),1:1000(WB)
Goat anti-rabbit Alexa-488	Invitrogen	A-11034	1:500
Goat anti-mouse Alexa-488	Invitrogen	A-11029	1:500
Goat anti-rabbit Alexa-568	Invitrogen	A-11011	1:500
Goat anti-mouse Alexa-568	Invitrogen	A11004	1:500
Goat anti-rabbit Alexa-647	Invitrogen	A-21244	1:500
Goat anti-mouse Alexa-647	Invitrogen	A-21236	1:500
Anti-β actin	EASY BIO	BE0033	1:5000
Anti-GAPDH	EASY BIO	BE0034	1:5000
HRP Goat anti-mouse IgG	EASY BIO	BE0102	1:5000
HRP Goat anti-rabbit IgG	EASY BIO	BE0101	1:5000
Chemical	Source	Catalogue No.	Dilution
InSolution Smoothened Agonist (SAG)	EMD Millipore	566660	500 nM
Experimental Models: Organisms/Strains	Source
Mouse: C57BL6/J wild type	Charles river
Mouse: 5-HT6R-/-	Shanghai model orgnisms
Mouse: IFT88flox/flox	Dr.Yi Rao
qRT-PCR primers	sequence
Crb1-Forward primer	TCATCCTCTTGCTTGCTGGG
Crb1-Reverse primer	AGATGAGCCTTTCCAGTGCC
Fkbp1a-Forward primer	TGCACTACACGGGGATGCTT
Fkbp1a-Reverse primer	AGTTTGGCTCTCTGACCCAC
Plk5-Forward primer	CGTGTACATGGTGCTGGAGT
Plk5-Reverse primer	GATGCGTTGTTGGTGCAAGT
Naaladl2-Forward primer	AGAGAATGAAGCTGGCTTACC
Naaladl2-Reverse primer	GGCAGTGGCTTGAAGTTCATC
Atp2c2-Forward primer	GTGAGCGTCCTCACCAAAGA
Atp2c2-Reverse primer	CTCTCAGGCAGTTGCACTCT
Cdkn1a-Forward primer	GCAAAGTGTGCCGTTGTCTC
Cdkn1a-Reverse primer	CGTCTCCGTGACGAAGTCAA
Fam107a-Forward primer	AAGGAGGAGGAGCTAGAGGC
Fam107a-Reverse primer	CTTTCCTCGCTGGTCAGTGT
Htr6-Forward primer	GCATAGCTCAGGCCGTATGT
Htr6-Reverse primer	TCCCGCATGAAGAGGGGATA
Sgk1-Forward primer	CGGTCAAGAAATGCTCAGCG
Sgk1-Reverse primer	GCCTCAAAGTCTGACTCCCC
genotyping primers	sequence
WT front primer	CGGTGGCTCTATTCCATTCCAG	662bp
WT reverse primer	AGGCTGATGAGGCAGAGGTTGA
5-HT6R mutant mice front primer	GTCCAAAGCAGACAGAGGCCGC	352bp
5-HT6R mutant mice reverse primer	TTCATCAGTCAGGTACATAATGAGGCCCTACC
