# Supplementary material for: 5‐HT6R null mutatrion induces synaptic and cognitive defects
Source: Aging Cell. 2021 May 7;20(6):e13369. doi: 10.1111/acel.13369 (PMC8208783; doi:10.1111/acel.13369)
Supplement: Supplementary file 4 — Table S3 [file ACEL-20-e13369-s003.xlsx]

## Sheet: Sheet1
Table S3. Summary of gene ontology clusters, related to Figure 4A.
#Term	Database	ID	Input number	Background number	P-Value	Corrected P-Value	input_gene
extracellular matrix	Cellular Component	GO:0031012	14	402	1.45655e-06	0.00525087	APOH,350:down|PAPLN,89932:down|FKBP1A,2280:up|TECTA,7007:up|MATN1,4146:down|CTGF,1490:down|HTRA1,5654:down|COL2A1,1280:up|DMP1,1758:down|EMILIN2,84034:down|COL6A5,256076:up|SERPINE1,5054:down|ANGPTL4,51129:down|HAPLN2,60484:down
extracellular matrix structural constituent	Molecular Function	GO:0005201	6	70	1.2314e-05	0.022196	TECTA,7007:up|MATN1,4146:down|COL2A1,1280:up|MUC6,4588:up|EMILIN2,84034:down|HAPLN2,60484:down
multicellular organismal process	Biological Process	GO:0032501	66	5996	2.4234e-05	0.0282979	HTRA1,5654:down|TSC22D3,1831:down|JCHAIN,3512:up|CDKN1A,1026:down|DACH2,117154:up|MATN1,4146:down|CTGF,1490:down|COL2A1,1280:up|HTR6,3362:down|BFSP2,8419:up|ESPN,83715:down|SNAI2,6591:down|FAP,2191:up|CRB1,23418:up|PGLYRP1,8993:down|CR2,1380:up|C5AR1,728:down|KCNA5,3741:down|IL12RB1,3594:down|EAF2,55840:down|PARVA,55742:down|PLK5,126520:up|EGR2,1959:down|APOH,350:down|APOLD1,81575:down|KITLG,4254…
negative regulation of cell adhesion mediated by integrin	Biological Process	GO:0033629	3	9	3.13985e-05	0.0282979	SERPINE1,5054:down|ACER2,340485:down|SNAI2,6591:down
system development	Biological Process	GO:0048731	49	4005	4.89724e-05	0.0302964	CD101,9398:down|HTRA1,5654:down|TSC22D3,1831:down|CDKN1A,1026:down|ADA,100:down|PLLP,51090:up|GJB6,10804:down|FKBP1A,2280:up|MATN1,4146:down|CTGF,1490:down|COL2A1,1280:up|HTR6,3362:down|BFSP2,8419:up|SGK1,6446:down|C8orf4,56892:down|NHLH1,4807:up|SNAI2,6591:down|HAPLN2,60484:down|FAP,2191:up|CRB1,23418:up|PGLYRP1,8993:down|HMGCS2,3158:down|EDN1,1906:down|CR2,1380:up|AMHR2,269:down|C5AR1,728:down|…
C5a anaphylatoxin receptor activity	Molecular Function	GO:0004944	2	2	5.34827e-05	0.0302964	C5AR1,728:down|C5AR2,27202:down
organ development	Biological Process	GO:0048513	39	2938	7.88312e-05	0.0302964	CD101,9398:down|HTRA1,5654:down|TSC22D3,1831:down|CDKN1A,1026:down|ADA,100:down|GJB6,10804:down|FKBP1A,2280:up|MATN1,4146:down|CTGF,1490:down|COL2A1,1280:up|HTR6,3362:down|BFSP2,8419:up|C8orf4,56892:down|SNAI2,6591:down|CRB1,23418:up|PGLYRP1,8993:down|HMGCS2,3158:down|EDN1,1906:down|CR2,1380:up|AMHR2,269:down|C5AR1,728:down|IL12RB1,3594:down|PARVA,55742:down|EAF2,55840:down|FOS,2353:down|EGR2,195…
single-multicellular organism process	Biological Process	GO:0044707	63	5805	7.95259e-05	0.0302964	CD101,9398:down|HTRA1,5654:down|TSC22D3,1831:down|MUC6,4588:up|JCHAIN,3512:up|GABRR2,2570:down|CDKN1A,1026:down|DACH2,117154:up|ADA,100:down|PIEZO2,63895:up|PLLP,51090:up|GJB6,10804:down|TECTA,7007:up|FKBP1A,2280:up|MATN1,4146:down|CTGF,1490:down|COL2A1,1280:up|HTR6,3362:down|BFSP2,8419:up|SGK1,6446:down|ESPN,83715:down|C8orf4,56892:down|NHLH1,4807:up|SNAI2,6591:down|DDC,1644:down|HAPLN2,60484:do…
regulation of multicellular organismal development	Biological Process	GO:2000026	26	1619	9.41084e-05	0.0302964	CD101,9398:down|TSC22D3,1831:down|PGLYRP1,8993:down|EDN1,1906:down|C5AR1,728:down|IL12RB1,3594:down|EAF2,55840:down|PLK5,126520:up|FOS,2353:down|ANGPTL4,51129:down|ADA,100:down|APOH,350:down|CDK5RAP1,51654:down|APOLD1,81575:down|MATN1,4146:down|CTGF,1490:down|NFKBIA,4792:down|KITLG,4254:up|SGK1,6446:down|IRF7,3665:up|SERPINE1,5054:down|FST,10468:down|MAFF,23764:down|C8orf4,56892:down|SNAI2,6591:d…
extracellular matrix organization	Biological Process	GO:0030198	10	310	9.52871e-05	0.0302964	FAP,2191:up|FKBP1A,2280:up|MATN1,4146:down|CTGF,1490:down|HTRA1,5654:down|COL2A1,1280:up|DMP1,1758:down|ITGAD,3681:down|SERPINE1,5054:down|HAPLN2,60484:down
extracellular structure organization	Biological Process	GO:0043062	10	311	9.78525e-05	0.0302964	FAP,2191:up|FKBP1A,2280:up|MATN1,4146:down|CTGF,1490:down|HTRA1,5654:down|COL2A1,1280:up|DMP1,1758:down|ITGAD,3681:down|SERPINE1,5054:down|HAPLN2,60484:down
response to mineralocorticoid	Biological Process	GO:0051385	4	34	0.000108045	0.0302964	CDKN1A,1026:down|CTGF,1490:down|FOS,2353:down|EDN1,1906:down
negative regulation of myeloid cell apoptotic process	Biological Process	GO:0033033	3	14	0.000132457	0.0302964	APOH,350:down|KITLG,4254:up|IRF7,3665:up
regulation of fibrinolysis	Biological Process	GO:0051917	3	14	0.000132457	0.0302964	FAP,2191:up|APOH,350:down|SERPINE1,5054:down
negative regulation of response to external stimulus	Biological Process	GO:0032102	9	262	0.000134596	0.0302964	FAP,2191:up|APOH,350:down|HTRA1,5654:down|PGLYRP1,8993:down|EDN1,1906:down|C5AR2,27202:down|SERPINE1,5054:down|SNAI2,6591:down|ADA,100:down
anaphylatoxin receptor activity	Molecular Function	GO:0004942	2	3	0.000159676	0.0302964	C5AR1,728:down|C5AR2,27202:down
xanthine metabolic process	Biological Process	GO:0046110	2	3	0.000159676	0.0302964	ADA,100:down|XDH,7498:down
complement receptor activity	Molecular Function	GO:0004875	2	3	0.000159676	0.0302964	CR2,1380:up|C5AR1,728:down
response to prostaglandin F	Biological Process	GO:0034696	2	3	0.000159676	0.0302964	EDN1,1906:down|HMGCS2,3158:down
regulation of cell adhesion mediated by integrin	Biological Process	GO:0033628	4	38	0.000168125	0.0303045	SERPINE1,5054:down|ACER2,340485:down|ADA,100:down|SNAI2,6591:down
proteinaceous extracellular matrix	Cellular Component	GO:0005578	10	335	0.000179586	0.030525	PAPLN,89932:down|TECTA,7007:up|MATN1,4146:down|CTGF,1490:down|COL2A1,1280:up|DMP1,1758:down|EMILIN2,84034:down|COL6A5,256076:up|ANGPTL4,51129:down|HAPLN2,60484:down
negative regulation of leukocyte apoptotic process	Biological Process	GO:2000107	4	39	0.000186283	0.030525	KITLG,4254:up|IRF7,3665:up|TSC22D3,1831:down|ADA,100:down
aging	Biological Process	GO:0007568	9	278	0.000209844	0.0328907	APOH,350:down|CTGF,1490:down|EDN1,1906:down|SERPINE1,5054:down|CDKN1A,1026:down|FOS,2353:down|ADA,100:down|DDC,1644:down|GJB6,10804:down
regulation of hemopoiesis	Biological Process	GO:1903706	9	284	0.000245866	0.0369312	CD101,9398:down|PGLYRP1,8993:down|NFKBIA,4792:down|KITLG,4254:up|IRF7,3665:up|IL12RB1,3594:down|FOS,2353:down|C8orf4,56892:down|ADA,100:down
multicellular organismal development	Biological Process	GO:0007275	51	4528	0.000296714	0.0386292	CD101,9398:down|HTRA1,5654:down|TSC22D3,1831:down|CDKN1A,1026:down|DACH2,117154:up|ADA,100:down|PLLP,51090:up|GJB6,10804:down|FKBP1A,2280:up|MATN1,4146:down|CTGF,1490:down|COL2A1,1280:up|HTR6,3362:down|BFSP2,8419:up|SGK1,6446:down|C8orf4,56892:down|NHLH1,4807:up|SNAI2,6591:down|DDC,1644:down|HAPLN2,60484:down|FAP,2191:up|CRB1,23418:up|PGLYRP1,8993:down|EDN1,1906:down|HMGCS2,3158:down|CR2,1380:up|…
response to abiotic stimulus	Biological Process	GO:0009628	19	1079	0.000311831	0.0386292	TSC22D3,1831:down|EDN1,1906:down|HMGCS2,3158:down|KCNA5,3741:down|CDKN1A,1026:down|FOS,2353:down|ANGPTL4,51129:down|ADA,100:down|PIEZO2,63895:up|CDS1,1040:down|GJB6,10804:down|APOLD1,81575:down|CTGF,1490:down|NFKBIA,4792:down|SGK1,6446:down|C8orf4,56892:down|BDKRB2,624:down|SNAI2,6591:down|HIF3A,64344:down
negative regulation of cell death	Biological Process	GO:0060548	16	819	0.000315433	0.0386292	TSC22D3,1831:down|EDN1,1906:down|C5AR1,728:down|CDKN1A,1026:down|ANGPTL4,51129:down|ADA,100:down|APOH,350:down|CTGF,1490:down|NFKBIA,4792:down|COL2A1,1280:up|KITLG,4254:up|SGK1,6446:down|SERPINE1,5054:down|IRF7,3665:up|BDKRB2,624:down|SNAI2,6591:down
response to triglyceride	Biological Process	GO:0034014	2	4	0.000317816	0.0386292	APOH,350:down|HMGCS2,3158:down
complement receptor mediated signaling pathway	Biological Process	GO:0002430	2	4	0.000317816	0.0386292	CR2,1380:up|C5AR1,728:down
apoptotic process	Biological Process	GO:0006915	25	1648	0.000321464	0.0386292	FAP,2191:up|TSC22D3,1831:down|EDN1,1906:down|C5AR1,728:down|EAF2,55840:down|CDKN1A,1026:down|ANGPTL4,51129:down|ADA,100:down|GJB6,10804:down|APOH,350:down|CTGF,1490:down|ACER2,340485:down|COL2A1,1280:up|NFKBIA,4792:down|CSRNP1,64651:down|SGK1,6446:down|KITLG,4254:up|PLEKHF1,79156:down|IRF7,3665:up|SERPINE1,5054:down|BDKRB2,624:down|C8orf4,56892:down|SNAI2,6591:down|HIF3A,64344:down|XDH,7498:down
response to muscle stretch	Biological Process	GO:0035994	3	19	0.000343291	0.0397727	FOS,2353:down|NFKBIA,4792:down|EDN1,1906:down
regulation of immune system process	Biological Process	GO:0002682	20	1184	0.000365894	0.0397727	CLEC7A,64581:up|CD101,9398:down|HTRA1,5654:down|TSC22D3,1831:down|PGLYRP1,8993:down|CR2,1380:up|C5AR1,728:down|IL12RB1,3594:down|CDKN1A,1026:down|FOS,2353:down|ADA,100:down|FKBP1A,2280:up|WDFY1,57590:down|COL2A1,1280:up|NFKBIA,4792:down|KITLG,4254:up|C5AR2,27202:down|SERPINE1,5054:down|IRF7,3665:up|C8orf4,56892:down
negative regulation of apoptotic process	Biological Process	GO:0043066	15	748	0.000374365	0.0397727	APOH,350:down|TSC22D3,1831:down|COL2A1,1280:up|NFKBIA,4792:down|EDN1,1906:down|C5AR1,728:down|SGK1,6446:down|KITLG,4254:up|IRF7,3665:up|SERPINE1,5054:down|CDKN1A,1026:down|BDKRB2,624:down|ANGPTL4,51129:down|ADA,100:down|SNAI2,6591:down
immune response	Biological Process	GO:0006955	20	1187	0.000378072	0.0397727	CLEC7A,64581:up|MT2A,4502:down|PGLYRP1,8993:down|EDN1,1906:down|CR2,1380:up|C5AR1,728:down|JCHAIN,3512:up|IL12RB1,3594:down|FOS,2353:down|ADA,100:down|FKBP1A,2280:up|WDFY1,57590:down|COL2A1,1280:up|NFKBIA,4792:down|ENDOU,8909:down|ITGAD,3681:down|C5AR2,27202:down|IRF7,3665:up|C8orf4,56892:down|BDKRB2,624:down
programmed cell death	Biological Process	GO:0012501	25	1668	0.000386143	0.0397727	FAP,2191:up|TSC22D3,1831:down|EDN1,1906:down|C5AR1,728:down|EAF2,55840:down|CDKN1A,1026:down|ANGPTL4,51129:down|ADA,100:down|GJB6,10804:down|APOH,350:down|CTGF,1490:down|ACER2,340485:down|COL2A1,1280:up|NFKBIA,4792:down|CSRNP1,64651:down|SGK1,6446:down|KITLG,4254:up|PLEKHF1,79156:down|IRF7,3665:up|SERPINE1,5054:down|BDKRB2,624:down|C8orf4,56892:down|SNAI2,6591:down|HIF3A,64344:down|XDH,7498:down
negative regulation of blood coagulation	Biological Process	GO:0030195	4	48	0.000418851	0.0408097	FAP,2191:up|APOH,350:down|SERPINE1,5054:down|EDN1,1906:down
negative regulation of hemostasis	Biological Process	GO:1900047	4	48	0.000418851	0.0408097	FAP,2191:up|APOH,350:down|SERPINE1,5054:down|EDN1,1906:down
negative regulation of programmed cell death	Biological Process	GO:0043069	15	759	0.000436493	0.0414094	APOH,350:down|TSC22D3,1831:down|COL2A1,1280:up|NFKBIA,4792:down|EDN1,1906:down|C5AR1,728:down|SGK1,6446:down|KITLG,4254:up|IRF7,3665:up|SERPINE1,5054:down|CDKN1A,1026:down|BDKRB2,624:down|ANGPTL4,51129:down|ADA,100:down|SNAI2,6591:down
cell adhesion mediated by integrin	Biological Process	GO:0033627	4	49	0.000453517	0.0419212	SERPINE1,5054:down|ACER2,340485:down|ADA,100:down|SNAI2,6591:down
response to stimulus	Biological Process	GO:0050896	71	7202	0.000475806	0.042882	HTRA1,5654:down|TSC22D3,1831:down|IFI44,10561:up|JCHAIN,3512:up|CDKN1A,1026:down|CDS1,1040:down|GLP2R,9340:down|CTGF,1490:down|ARHGEF37,389337:down|COL2A1,1280:up|HTR6,3362:down|BFSP2,8419:up|ARL4D,379:down|SNAI2,6591:down|FAP,2191:up|PGLYRP1,8993:down|CR2,1380:up|C5AR1,728:down|KCNA5,3741:down|IL12RB1,3594:down|PARVA,55742:down|PLK5,126520:up|MAP3K6,9064:down|EGR2,1959:down|APOH,350:down|APOLD1,…
response to oxygen levels	Biological Process	GO:0070482	9	315	0.00052383	0.0439885	APOLD1,81575:down|CTGF,1490:down|EDN1,1906:down|KCNA5,3741:down|CDKN1A,1026:down|ANGPTL4,51129:down|BDKRB2,624:down|ADA,100:down|HIF3A,64344:down
response to biotic stimulus	Biological Process	GO:0009607	15	773	0.000528236	0.0439885	CLEC7A,64581:up|HTRA1,5654:down|IFI44,10561:up|PGLYRP1,8993:down|NFKBIA,4792:down|EDN1,1906:down|HMGCS2,3158:down|C5AR1,728:down|JCHAIN,3512:up|IRF7,3665:up|SERPINE1,5054:down|IL12RB1,3594:down|PLK5,126520:up|FOS,2353:down|GJB6,10804:down
negative regulation of coagulation	Biological Process	GO:0050819	4	51	0.000528907	0.0439885	FAP,2191:up|APOH,350:down|SERPINE1,5054:down|EDN1,1906:down
regulation of myeloid cell apoptotic process	Biological Process	GO:0033032	3	22	0.000536892	0.0439885	APOH,350:down|KITLG,4254:up|IRF7,3665:up
chondrocyte differentiation	Biological Process	GO:0002062	5	92	0.000579352	0.0460609	CYTL1,54360:down|MATN1,4146:down|CTGF,1490:down|COL2A1,1280:up|SNAI2,6591:down
positive regulation of immune system process	Biological Process	GO:0002684	15	781	0.000587739	0.0460609	CLEC7A,64581:up|WDFY1,57590:down|CD101,9398:down|PGLYRP1,8993:down|NFKBIA,4792:down|CR2,1380:up|C5AR1,728:down|KITLG,4254:up|IRF7,3665:up|SERPINE1,5054:down|C5AR2,27202:down|IL12RB1,3594:down|CDKN1A,1026:down|FOS,2353:down|ADA,100:down
cellular response to chemical stimulus	Biological Process	GO:0070887	31	2367	0.000719915	0.055219	CLEC7A,64581:up|MT2A,4502:down|HTRA1,5654:down|EDN1,1906:down|HMGCS2,3158:down|AMHR2,269:down|C5AR1,728:down|IL12RB1,3594:down|PARVA,55742:down|FOS,2353:down|PLK5,126520:up|EGR2,1959:down|GJB6,10804:down|FKBP1A,2280:up|GLP2R,9340:down|CTGF,1490:down|FMO2,2327:down|ACER2,340485:down|COL2A1,1280:up|NFKBIA,4792:down|NR1I3,9970:down|SGK1,6446:down|IRF7,3665:up|SERPINE1,5054:down|C5AR2,27202:down|BDKR…
blood vessel morphogenesis	Biological Process	GO:0048514	11	476	0.000755661	0.0567371	FAP,2191:up|APOH,350:down|APOLD1,81575:down|CTGF,1490:down|EDN1,1906:down|C5AR1,728:down|SERPINE1,5054:down|PARVA,55742:down|ANGPTL4,51129:down|HIF3A,64344:down|XDH,7498:down
angiogenesis	Biological Process	GO:0001525	10	404	0.000784638	0.0567371	FAP,2191:up|APOH,350:down|APOLD1,81575:down|CTGF,1490:down|EDN1,1906:down|C5AR1,728:down|SERPINE1,5054:down|PARVA,55742:down|ANGPTL4,51129:down|HIF3A,64344:down
negative regulation of smooth muscle cell apoptotic process	Biological Process	GO:0034392	2	6	0.000786922	0.0567371	APOH,350:down|EDN1,1906:down
immune system process	Biological Process	GO:0002376	28	2067	0.000831082	0.0577297	CLEC7A,64581:up|MT2A,4502:down|CD101,9398:down|HTRA1,5654:down|TSC22D3,1831:down|PGLYRP1,8993:down|EDN1,1906:down|CR2,1380:up|C5AR1,728:down|JCHAIN,3512:up|IL12RB1,3594:down|CDKN1A,1026:down|FOS,2353:down|ADA,100:down|FKBP1A,2280:up|WDFY1,57590:down|COL2A1,1280:up|ENDOU,8909:down|NFKBIA,4792:down|ITGAD,3681:down|KITLG,4254:up|IRF7,3665:up|SERPINE1,5054:down|C5AR2,27202:down|FST,10468:down|BDKRB2,…
myeloid cell apoptotic process	Biological Process	GO:0033028	3	26	0.000887264	0.0577297	APOH,350:down|KITLG,4254:up|IRF7,3665:up
sensory perception of mechanical stimulus	Biological Process	GO:0050954	6	152	0.000894604	0.0577297	TECTA,7007:up|ESPN,83715:down|COL2A1,1280:up|PIEZO2,63895:up|SNAI2,6591:down|GJB6,10804:down
death	Biological Process	GO:0016265	25	1766	0.000899551	0.0577297	FAP,2191:up|TSC22D3,1831:down|EDN1,1906:down|C5AR1,728:down|EAF2,55840:down|CDKN1A,1026:down|ANGPTL4,51129:down|ADA,100:down|GJB6,10804:down|APOH,350:down|CTGF,1490:down|ACER2,340485:down|COL2A1,1280:up|NFKBIA,4792:down|CSRNP1,64651:down|SGK1,6446:down|KITLG,4254:up|PLEKHF1,79156:down|IRF7,3665:up|SERPINE1,5054:down|BDKRB2,624:down|C8orf4,56892:down|SNAI2,6591:down|HIF3A,64344:down|XDH,7498:down
cell death	Biological Process	GO:0008219	25	1766	0.000899551	0.0577297	FAP,2191:up|TSC22D3,1831:down|EDN1,1906:down|C5AR1,728:down|EAF2,55840:down|CDKN1A,1026:down|ANGPTL4,51129:down|ADA,100:down|GJB6,10804:down|APOH,350:down|CTGF,1490:down|ACER2,340485:down|COL2A1,1280:up|NFKBIA,4792:down|CSRNP1,64651:down|SGK1,6446:down|KITLG,4254:up|PLEKHF1,79156:down|IRF7,3665:up|SERPINE1,5054:down|BDKRB2,624:down|C8orf4,56892:down|SNAI2,6591:down|HIF3A,64344:down|XDH,7498:down
negative regulation of response to wounding	Biological Process	GO:1903035	6	153	0.000925627	0.0577297	FAP,2191:up|APOH,350:down|SERPINE1,5054:down|ADA,100:down|PGLYRP1,8993:down|EDN1,1906:down
cell-type specific apoptotic process	Biological Process	GO:0097285	10	413	0.000928027	0.0577297	FAP,2191:up|APOH,350:down|TSC22D3,1831:down|EDN1,1906:down|KITLG,4254:up|C5AR1,728:down|SERPINE1,5054:down|IRF7,3665:up|ANGPTL4,51129:down|ADA,100:down
regulation of apoptotic process	Biological Process	GO:0042981	20	1276	0.000943208	0.0577297	FAP,2191:up|TSC22D3,1831:down|EDN1,1906:down|C5AR1,728:down|CDKN1A,1026:down|ANGPTL4,51129:down|ADA,100:down|APOH,350:down|CTGF,1490:down|ACER2,340485:down|COL2A1,1280:up|NFKBIA,4792:down|PLEKHF1,79156:down|KITLG,4254:up|SGK1,6446:down|SERPINE1,5054:down|IRF7,3665:up|BDKRB2,624:down|SNAI2,6591:down|XDH,7498:down
plasma membrane	Cellular Component	GO:0005886	46	4128	0.000952452	0.0577297	CD101,9398:down|TSPAN15,23555:up|HTRA1,5654:down|ATP2C2,9914:down|GABRR2,2570:down|CLDN14,23562:down|ADA,100:down|OPALIN,93377:up|GJB6,10804:down|TECTA,7007:up|GLP2R,9340:down|CTGF,1490:down|SLC38A5,92745:up|LRRC8D,55144:down|HEPH,9843:down|ENDOU,8909:down|HTR6,3362:down|BFSP2,8419:up|SGK1,6446:down|PLIN4,729359:down|ARL4D,379:down|ARRDC2,27106:down|FAP,2191:up|CRB1,23418:up|CLEC7A,64581:up|KIRRE…
regulation of leukocyte differentiation	Biological Process	GO:1902105	7	212	0.000962891	0.0577297	KITLG,4254:up|IRF7,3665:up|IL12RB1,3594:down|CD101,9398:down|FOS,2353:down|ADA,100:down|PGLYRP1,8993:down
negative regulation of wound healing	Biological Process	GO:0061045	4	60	0.00098105	0.0577297	FAP,2191:up|APOH,350:down|SERPINE1,5054:down|EDN1,1906:down
fibrinolysis	Biological Process	GO:0042730	3	27	0.000992854	0.0577297	FAP,2191:up|APOH,350:down|SERPINE1,5054:down
cell adhesion	Biological Process	GO:0007155	20	1283	0.00100903	0.057739	FAP,2191:up|CLEC7A,64581:up|KIRREL2,84063:down|COL6A5,256076:up|IL12RB1,3594:down|PARVA,55742:down|CLDN14,23562:down|ADA,100:down|TECTA,7007:up|FKBP1A,2280:up|CTGF,1490:down|ACER2,340485:down|EMILIN2,84034:down|DMP1,1758:down|ITGAD,3681:down|KITLG,4254:up|CASS4,57091:up|SERPINE1,5054:down|HAPLN2,60484:down|SNAI2,6591:down
response to other organism	Biological Process	GO:0051707	14	740	0.00104561	0.0578136	CLEC7A,64581:up|HTRA1,5654:down|IFI44,10561:up|PGLYRP1,8993:down|NFKBIA,4792:down|EDN1,1906:down|HMGCS2,3158:down|C5AR1,728:down|JCHAIN,3512:up|IRF7,3665:up|SERPINE1,5054:down|IL12RB1,3594:down|FOS,2353:down|GJB6,10804:down
response to external biotic stimulus	Biological Process	GO:0043207	14	740	0.00104561	0.0578136	CLEC7A,64581:up|HTRA1,5654:down|IFI44,10561:up|PGLYRP1,8993:down|NFKBIA,4792:down|EDN1,1906:down|HMGCS2,3158:down|C5AR1,728:down|JCHAIN,3512:up|IRF7,3665:up|SERPINE1,5054:down|IL12RB1,3594:down|FOS,2353:down|GJB6,10804:down
regulation of programmed cell death	Biological Process	GO:0043067	20	1288	0.00105845	0.0578136	FAP,2191:up|TSC22D3,1831:down|EDN1,1906:down|C5AR1,728:down|CDKN1A,1026:down|ANGPTL4,51129:down|ADA,100:down|APOH,350:down|CTGF,1490:down|ACER2,340485:down|COL2A1,1280:up|NFKBIA,4792:down|PLEKHF1,79156:down|KITLG,4254:up|SGK1,6446:down|SERPINE1,5054:down|IRF7,3665:up|BDKRB2,624:down|SNAI2,6591:down|XDH,7498:down
biological adhesion	Biological Process	GO:0022610	20	1290	0.00107879	0.0580452	FAP,2191:up|CLEC7A,64581:up|KIRREL2,84063:down|COL6A5,256076:up|IL12RB1,3594:down|PARVA,55742:down|CLDN14,23562:down|ADA,100:down|TECTA,7007:up|FKBP1A,2280:up|CTGF,1490:down|ACER2,340485:down|EMILIN2,84034:down|DMP1,1758:down|ITGAD,3681:down|KITLG,4254:up|CASS4,57091:up|SERPINE1,5054:down|HAPLN2,60484:down|SNAI2,6591:down
insulin-like growth factor binding	Molecular Function	GO:0005520	3	28	0.00110607	0.0586382	IGFBPL1,347252:up|CTGF,1490:down|HTRA1,5654:down
regulation of cell proliferation	Biological Process	GO:0042127	21	1393	0.00113911	0.0595142	FAP,2191:up|HTRA1,5654:down|EDN1,1906:down|C5AR1,728:down|KCNA5,3741:down|IL12RB1,3594:down|EAF2,55840:down|CDKN1A,1026:down|ADA,100:down|GJB6,10804:down|APOH,350:down|GLP2R,9340:down|CTGF,1490:down|ACER2,340485:down|NFKBIA,4792:down|KITLG,4254:up|SGK1,6446:down|C5AR2,27202:down|BDKRB2,624:down|SNAI2,6591:down|XDH,7498:down
protein activation cascade	Biological Process	GO:0072376	4	63	0.00117833	0.0606842	CR2,1380:up|APOH,350:down|C5AR1,728:down|C5AR2,27202:down
anatomical structure development	Biological Process	GO:0048856	53	5063	0.00139463	0.0708121	CD101,9398:down|HTRA1,5654:down|TSC22D3,1831:down|CDKN1A,1026:down|DACH2,117154:up|ADA,100:down|PLLP,51090:up|GJB6,10804:down|FKBP1A,2280:up|MATN1,4146:down|CTGF,1490:down|COL2A1,1280:up|HTR6,3362:down|BFSP2,8419:up|SGK1,6446:down|C8orf4,56892:down|NHLH1,4807:up|SNAI2,6591:down|DDC,1644:down|HAPLN2,60484:down|FAP,2191:up|CRB1,23418:up|PGLYRP1,8993:down|EDN1,1906:down|HMGCS2,3158:down|CR2,1380:up|…
connective tissue development	Biological Process	GO:0061448	7	227	0.0014299	0.0715943	CYTL1,54360:down|MATN1,4146:down|CTGF,1490:down|COL2A1,1280:up|SNAI2,6591:down|EDN1,1906:down|HMGCS2,3158:down
cellular response to drug	Biological Process	GO:0035690	4	68	0.00156635	0.0770269	MT2A,4502:down|ACER2,340485:down|DDC,1644:down|EDN1,1906:down
response to decreased oxygen levels	Biological Process	GO:0036293	8	298	0.00159596	0.0770269	APOLD1,81575:down|CTGF,1490:down|EDN1,1906:down|KCNA5,3741:down|ANGPTL4,51129:down|BDKRB2,624:down|ADA,100:down|HIF3A,64344:down
cell periphery	Cellular Component	GO:0071944	46	4226	0.00161237	0.0770269	CD101,9398:down|TSPAN15,23555:up|HTRA1,5654:down|ATP2C2,9914:down|GABRR2,2570:down|CLDN14,23562:down|ADA,100:down|OPALIN,93377:up|GJB6,10804:down|TECTA,7007:up|GLP2R,9340:down|CTGF,1490:down|SLC38A5,92745:up|LRRC8D,55144:down|HEPH,9843:down|ENDOU,8909:down|HTR6,3362:down|BFSP2,8419:up|SGK1,6446:down|PLIN4,729359:down|ARL4D,379:down|ARRDC2,27106:down|FAP,2191:up|CRB1,23418:up|CLEC7A,64581:up|KIRRE…
regulation of multicellular organismal process	Biological Process	GO:0051239	31	2485	0.00162387	0.0770269	FAP,2191:up|CD101,9398:down|TSC22D3,1831:down|PGLYRP1,8993:down|EDN1,1906:down|C5AR1,728:down|KCNA5,3741:down|IL12RB1,3594:down|EAF2,55840:down|PLK5,126520:up|FOS,2353:down|ANGPTL4,51129:down|ADA,100:down|EGR2,1959:down|APOH,350:down|CDK5RAP1,51654:down|APOLD1,81575:down|MATN1,4146:down|CTGF,1490:down|NFKBIA,4792:down|KITLG,4254:up|SGK1,6446:down|IRF7,3665:up|SERPINE1,5054:down|C5AR2,27202:down|F…
regulation of leukocyte apoptotic process	Biological Process	GO:2000106	4	69	0.00165343	0.0774106	KITLG,4254:up|IRF7,3665:up|TSC22D3,1831:down|ADA,100:down
response to corticosteroid	Biological Process	GO:0031960	6	172	0.00168853	0.0780406	SGK1,6446:down|CDKN1A,1026:down|CTGF,1490:down|FOS,2353:down|EDN1,1906:down|HMGCS2,3158:down
regulation of immune response	Biological Process	GO:0050776	13	697	0.00180343	0.0818403	FKBP1A,2280:up|CLEC7A,64581:up|WDFY1,57590:down|COL2A1,1280:up|PGLYRP1,8993:down|NFKBIA,4792:down|CR2,1380:up|C5AR1,728:down|C5AR2,27202:down|IRF7,3665:up|IL12RB1,3594:down|FOS,2353:down|ADA,100:down
cartilage development	Biological Process	GO:0051216	6	175	0.00184306	0.0818403	CYTL1,54360:down|MATN1,4146:down|CTGF,1490:down|COL2A1,1280:up|SNAI2,6591:down|EDN1,1906:down
peptidoglycan binding	Molecular Function	GO:0042834	2	9	0.00186156	0.0818403	JCHAIN,3512:up|PGLYRP1,8993:down
histamine secretion	Biological Process	GO:0001821	2	9	0.00186156	0.0818403	ADA,100:down|EDN1,1906:down
protein maturation	Biological Process	GO:0051604	8	306	0.00188444	0.0818484	APOH,350:down|FKBP1A,2280:up|TSPAN15,23555:up|ACER2,340485:down|C5AR1,728:down|C5AR2,27202:down|SERPINE1,5054:down|XDH,7498:down
negative regulation of cyclin-dependent protein kinase activity	Biological Process	GO:1904030	3	34	0.00195674	0.0839769	CAMK2N1,55450:down|CDK5RAP1,51654:down|CDKN1A,1026:down
positive regulation of leukocyte differentiation	Biological Process	GO:1902107	5	122	0.00205215	0.0863618	KITLG,4254:up|IL12RB1,3594:down|CD101,9398:down|FOS,2353:down|ADA,100:down
single-organism developmental process	Biological Process	GO:0044767	54	5270	0.00206023	0.0863618	CD101,9398:down|HTRA1,5654:down|TSC22D3,1831:down|CDKN1A,1026:down|DACH2,117154:up|ADA,100:down|PLLP,51090:up|GJB6,10804:down|FKBP1A,2280:up|MATN1,4146:down|CTGF,1490:down|COL2A1,1280:up|HTR6,3362:down|BFSP2,8419:up|SGK1,6446:down|C8orf4,56892:down|NHLH1,4807:up|SNAI2,6591:down|DDC,1644:down|HAPLN2,60484:down|FAP,2191:up|CRB1,23418:up|PGLYRP1,8993:down|EDN1,1906:down|HMGCS2,3158:down|CR2,1380:up|…
regulation of cell death	Biological Process	GO:0010941	20	1373	0.00227949	0.0921286	FAP,2191:up|TSC22D3,1831:down|EDN1,1906:down|C5AR1,728:down|CDKN1A,1026:down|ANGPTL4,51129:down|ADA,100:down|APOH,350:down|CTGF,1490:down|ACER2,340485:down|COL2A1,1280:up|NFKBIA,4792:down|PLEKHF1,79156:down|KITLG,4254:up|SGK1,6446:down|SERPINE1,5054:down|IRF7,3665:up|BDKRB2,624:down|SNAI2,6591:down|XDH,7498:down
regulation of leukocyte migration	Biological Process	GO:0002685	5	125	0.00228191	0.0921286	C5AR1,728:down|KITLG,4254:up|SERPINE1,5054:down|C5AR2,27202:down|ADA,100:down
positive regulation of heart contraction	Biological Process	GO:0045823	3	36	0.00231001	0.0921286	CTGF,1490:down|ADA,100:down|EDN1,1906:down
negative regulation of fibrinolysis	Biological Process	GO:0051918	2	10	0.00231579	0.0921286	APOH,350:down|SERPINE1,5054:down
sensory perception	Biological Process	GO:0007600	11	548	0.00232558	0.0921286	TECTA,7007:up|COL2A1,1280:up|EDN1,1906:down|BFSP2,8419:up|C5AR1,728:down|ESPN,83715:down|GABRR2,2570:down|PIEZO2,63895:up|SNAI2,6591:down|RTP1,132112:down|GJB6,10804:down
epithelial cell proliferation	Biological Process	GO:0050673	8	323	0.00263411	0.103217	FAP,2191:up|APOH,350:down|HTRA1,5654:down|C5AR1,728:down|C5AR2,27202:down|EAF2,55840:down|SNAI2,6591:down|XDH,7498:down
histamine transport	Biological Process	GO:0051608	2	11	0.00281685	0.107185	ADA,100:down|EDN1,1906:down
endothelial cell activation	Biological Process	GO:0042118	2	11	0.00281685	0.107185	APOLD1,81575:down|C8orf4,56892:down
blood vessel development	Biological Process	GO:0001568	11	562	0.00282457	0.107185	FAP,2191:up|APOH,350:down|APOLD1,81575:down|CTGF,1490:down|EDN1,1906:down|C5AR1,728:down|SERPINE1,5054:down|PARVA,55742:down|ANGPTL4,51129:down|HIF3A,64344:down|XDH,7498:down
developmental process	Biological Process	GO:0032502	54	5347	0.0029434	0.110531	CD101,9398:down|HTRA1,5654:down|TSC22D3,1831:down|CDKN1A,1026:down|DACH2,117154:up|ADA,100:down|PLLP,51090:up|GJB6,10804:down|FKBP1A,2280:up|MATN1,4146:down|CTGF,1490:down|COL2A1,1280:up|HTR6,3362:down|BFSP2,8419:up|SGK1,6446:down|C8orf4,56892:down|NHLH1,4807:up|SNAI2,6591:down|DDC,1644:down|HAPLN2,60484:down|FAP,2191:up|CRB1,23418:up|PGLYRP1,8993:down|EDN1,1906:down|HMGCS2,3158:down|CR2,1380:up|…
single-organism cellular process	Biological Process	GO:0044763	94	10976	0.00309532	0.112418	HTRA1,5654:down|TSC22D3,1831:down|ATP2C2,9914:down|CDKN1A,1026:down|CDS1,1040:down|IGFBPL1,347252:up|GLP2R,9340:down|MATN1,4146:down|CTGF,1490:down|ARHGEF37,389337:down|HEPH,9843:down|COL2A1,1280:up|HTR6,3362:down|FAM107A,11170:down|BFSP2,8419:up|ESPN,83715:down|ARL4D,379:down|SNAI2,6591:down|FAP,2191:up|CRB1,23418:up|PGLYRP1,8993:down|CR2,1380:up|C5AR1,728:down|KCNA5,3741:down|IL12RB1,3594:down|…
regulation of response to stress	Biological Process	GO:0080134	19	1315	0.00324424	0.112418	FAP,2191:up|CLEC7A,64581:up|HTRA1,5654:down|PGLYRP1,8993:down|EDN1,1906:down|C5AR1,728:down|IL12RB1,3594:down|MAP3K6,9064:down|ADA,100:down|APOH,350:down|WDFY1,57590:down|CTGF,1490:down|NFKBIA,4792:down|C5AR2,27202:down|SERPINE1,5054:down|IRF7,3665:up|BDKRB2,624:down|SNAI2,6591:down|XDH,7498:down
regulation of hemostasis	Biological Process	GO:1900046	4	83	0.00324918	0.112418	FAP,2191:up|APOH,350:down|SERPINE1,5054:down|EDN1,1906:down
regulation of blood coagulation	Biological Process	GO:0030193	4	83	0.00324918	0.112418	FAP,2191:up|APOH,350:down|SERPINE1,5054:down|EDN1,1906:down
hemopoiesis	Biological Process	GO:0030097	12	658	0.00325285	0.112418	CD101,9398:down|PGLYRP1,8993:down|NFKBIA,4792:down|CR2,1380:up|KITLG,4254:up|IRF7,3665:up|IL12RB1,3594:down|FST,10468:down|FOS,2353:down|C8orf4,56892:down|ADA,100:down|GPATCH4,54865:down
response to drug	Biological Process	GO:0042493	9	411	0.00329204	0.112418	MT2A,4502:down|ACER2,340485:down|EDN1,1906:down|HMGCS2,3158:down|CDKN1A,1026:down|FOS,2353:down|BDKRB2,624:down|ADA,100:down|DDC,1644:down
complement activation	Biological Process	GO:0006956	3	41	0.0033583	0.112418	CR2,1380:up|C5AR1,728:down|C5AR2,27202:down
activin binding	Molecular Function	GO:0048185	2	12	0.00336404	0.112418	FKBP1A,2280:up|FST,10468:down
toxin metabolic process	Biological Process	GO:0009404	2	12	0.00336404	0.112418	FMO2,2327:down|DDC,1644:down
cartilage morphogenesis	Biological Process	GO:0060536	2	12	0.00336404	0.112418	MATN1,4146:down|SNAI2,6591:down
regulation of respiratory burst	Biological Process	GO:0060263	2	12	0.00336404	0.112418	APOH,350:down|JCHAIN,3512:up
sensory perception of sound	Biological Process	GO:0007605	5	137	0.0033912	0.112418	TECTA,7007:up|ESPN,83715:down|COL2A1,1280:up|SNAI2,6591:down|GJB6,10804:down
immune response-regulating signaling pathway	Biological Process	GO:0002764	9	413	0.00339906	0.112418	CLEC7A,64581:up|WDFY1,57590:down|PGLYRP1,8993:down|NFKBIA,4792:down|C5AR1,728:down|CR2,1380:up|IRF7,3665:up|FOS,2353:down|ADA,100:down
vasculature development	Biological Process	GO:0001944	11	582	0.00368444	0.117162	FAP,2191:up|APOH,350:down|APOLD1,81575:down|CTGF,1490:down|EDN1,1906:down|C5AR1,728:down|SERPINE1,5054:down|PARVA,55742:down|ANGPTL4,51129:down|HIF3A,64344:down|XDH,7498:down
leukocyte apoptotic process	Biological Process	GO:0071887	4	86	0.00369222	0.117162	KITLG,4254:up|IRF7,3665:up|TSC22D3,1831:down|ADA,100:down
regulation of epithelial cell proliferation	Biological Process	GO:0050678	7	269	0.0037051	0.117162	APOH,350:down|C5AR1,728:down|C5AR2,27202:down|EAF2,55840:down|HTRA1,5654:down|SNAI2,6591:down|XDH,7498:down
defense response	Biological Process	GO:0006952	18	1233	0.00375994	0.117162	CLEC7A,64581:up|MT2A,4502:down|HTRA1,5654:down|PGLYRP1,8993:down|EDN1,1906:down|CR2,1380:up|C5AR1,728:down|JCHAIN,3512:up|IL12RB1,3594:down|PLK5,126520:up|FOS,2353:down|ADA,100:down|WDFY1,57590:down|NFKBIA,4792:down|C5AR2,27202:down|SERPINE1,5054:down|IRF7,3665:up|BDKRB2,624:down
cellular response to growth factor stimulus	Biological Process	GO:0071363	11	584	0.00378087	0.117162	FKBP1A,2280:up|CTGF,1490:down|HTRA1,5654:down|COL2A1,1280:up|EDN1,1906:down|AMHR2,269:down|PLK5,126520:up|FOS,2353:down|SNAI2,6591:down|DDC,1644:down|XDH,7498:down
regulation of developmental process	Biological Process	GO:0050793	27	2177	0.00380958	0.117162	CD101,9398:down|TSC22D3,1831:down|PGLYRP1,8993:down|EDN1,1906:down|C5AR1,728:down|IL12RB1,3594:down|EAF2,55840:down|PARVA,55742:down|PLK5,126520:up|FOS,2353:down|ANGPTL4,51129:down|ADA,100:down|APOH,350:down|CDK5RAP1,51654:down|APOLD1,81575:down|MATN1,4146:down|CTGF,1490:down|NFKBIA,4792:down|KITLG,4254:up|SGK1,6446:down|IRF7,3665:up|SERPINE1,5054:down|FST,10468:down|MAFF,23764:down|C8orf4,56892:…
regulation of coagulation	Biological Process	GO:0050818	4	87	0.00384856	0.117162	FAP,2191:up|APOH,350:down|SERPINE1,5054:down|EDN1,1906:down
regulation of smooth muscle cell apoptotic process	Biological Process	GO:0034391	2	13	0.00395666	0.117162	APOH,350:down|EDN1,1906:down
mitotic cell cycle arrest	Biological Process	GO:0071850	2	13	0.00395666	0.117162	FAP,2191:up|CDKN1A,1026:down
smooth muscle cell apoptotic process	Biological Process	GO:0034390	2	13	0.00395666	0.117162	APOH,350:down|EDN1,1906:down
neurological system process	Biological Process	GO:0050877	14	855	0.00396286	0.117162	TECTA,7007:up|COL2A1,1280:up|EDN1,1906:down|C5AR1,728:down|SGK1,6446:down|BFSP2,8419:up|ESPN,83715:down|GABRR2,2570:down|FOS,2353:down|EGR2,1959:down|PIEZO2,63895:up|SNAI2,6591:down|RTP1,132112:down|GJB6,10804:down
single-organism process	Biological Process	GO:0044699	100	11999	0.00404257	0.117162	HTRA1,5654:down|TSC22D3,1831:down|ATP2C2,9914:down|JCHAIN,3512:up|CDKN1A,1026:down|DACH2,117154:up|CDS1,1040:down|IGFBPL1,347252:up|GLP2R,9340:down|MATN1,4146:down|CTGF,1490:down|ARHGEF37,389337:down|HEPH,9843:down|COL2A1,1280:up|HTR6,3362:down|FAM107A,11170:down|BFSP2,8419:up|ESPN,83715:down|ARL4D,379:down|SNAI2,6591:down|FAP,2191:up|CRB1,23418:up|KIRREL2,84063:down|PGLYRP1,8993:down|CR2,1380:up…
activation of immune response	Biological Process	GO:0002253	9	425	0.00410014	0.117162	CLEC7A,64581:up|WDFY1,57590:down|PGLYRP1,8993:down|NFKBIA,4792:down|C5AR1,728:down|CR2,1380:up|C5AR2,27202:down|IRF7,3665:up|ADA,100:down
regulation of cell cycle G1/S phase transition	Biological Process	GO:1902806	5	144	0.0041937	0.117162	KCNA5,3741:down|CDKN1A,1026:down|PLK5,126520:up|C8orf4,56892:down|FAM83D,81610:down
response to bacterium	Biological Process	GO:0009617	9	427	0.00422727	0.117162	PGLYRP1,8993:down|NFKBIA,4792:down|EDN1,1906:down|HMGCS2,3158:down|C5AR1,728:down|JCHAIN,3512:up|SERPINE1,5054:down|FOS,2353:down|GJB6,10804:down
positive regulation of muscle contraction	Biological Process	GO:0045933	3	45	0.00437639	0.117162	CTGF,1490:down|ADA,100:down|EDN1,1906:down
sequence-specific DNA binding RNA polymerase II transcription factor activity	Molecular Function	GO:0000981	11	598	0.00451405	0.117162	CSRNP1,64651:down|NR1I3,9970:down|IRF7,3665:up|EAF2,55840:down|FOS,2353:down|DACH2,117154:up|MAFF,23764:down|EGR2,1959:down|SNAI2,6591:down|NHLH1,4807:up|HIF3A,64344:down
cellular response to interferon-gamma	Biological Process	GO:0071346	4	91	0.0045188	0.117162	IRF7,3665:up|IL12RB1,3594:down|MT2A,4502:down|EDN1,1906:down
pattern recognition receptor signaling pathway	Biological Process	GO:0002221	5	147	0.00457603	0.117162	IRF7,3665:up|CLEC7A,64581:up|WDFY1,57590:down|PGLYRP1,8993:down|NFKBIA,4792:down
regulation of lipoprotein lipase activity	Biological Process	GO:0051004	2	14	0.00459402	0.117162	APOH,350:down|ANGPTL4,51129:down
cellular metal ion homeostasis	Biological Process	GO:0006875	9	433	0.00462728	0.117162	FKBP1A,2280:up|MT2A,4502:down|HEPH,9843:down|ATP2C2,9914:down|EDN1,1906:down|C5AR1,728:down|SGK1,6446:down|KCNA5,3741:down|BDKRB2,624:down
cell surface receptor signaling pathway	Biological Process	GO:0007166	33	2888	0.00470776	0.117162	CD101,9398:down|TSPAN15,23555:up|HTRA1,5654:down|GABRR2,2570:down|ADA,100:down|FKBP1A,2280:up|GLP2R,9340:down|CTGF,1490:down|COL2A1,1280:up|HTR6,3362:down|C8orf4,56892:down|SNAI2,6591:down|CLEC7A,64581:up|MT2A,4502:down|EDN1,1906:down|KCNA5,3741:down|C5AR1,728:down|AMHR2,269:down|CR2,1380:up|IL12RB1,3594:down|FOS,2353:down|GPR160,26996:down|NFKBIA,4792:down|ITGAD,3681:down|CSRNP1,64651:down|KITLG…
positive regulation of myeloid leukocyte differentiation	Biological Process	GO:0002763	3	47	0.00494812	0.117162	KITLG,4254:up|CD101,9398:down|FOS,2353:down
cell proliferation	Biological Process	GO:0008283	23	1786	0.00501215	0.117162	FAP,2191:up|HTRA1,5654:down|EDN1,1906:down|CR2,1380:up|C5AR1,728:down|KCNA5,3741:down|IL12RB1,3594:down|EAF2,55840:down|CDKN1A,1026:down|ADA,100:down|GJB6,10804:down|APOH,350:down|GLP2R,9340:down|CTGF,1490:down|ACER2,340485:down|NFKBIA,4792:down|FAM83D,81610:down|KITLG,4254:up|SGK1,6446:down|C5AR2,27202:down|BDKRB2,624:down|SNAI2,6591:down|XDH,7498:down
positive regulation of hemopoiesis	Biological Process	GO:1903708	5	152	0.00526744	0.117162	KITLG,4254:up|IL12RB1,3594:down|CD101,9398:down|FOS,2353:down|ADA,100:down
signaling pattern recognition receptor activity	Molecular Function	GO:0008329	2	15	0.00527546	0.117162	CLEC7A,64581:up|PGLYRP1,8993:down
negative regulation of T cell apoptotic process	Biological Process	GO:0070233	2	15	0.00527546	0.117162	TSC22D3,1831:down|ADA,100:down
pattern recognition receptor activity	Molecular Function	GO:0038187	2	15	0.00527546	0.117162	CLEC7A,64581:up|PGLYRP1,8993:down
complement binding	Molecular Function	GO:0001848	2	15	0.00527546	0.117162	CR2,1380:up|C5AR1,728:down
response to growth factor	Biological Process	GO:0070848	11	611	0.00529255	0.117162	FKBP1A,2280:up|CTGF,1490:down|HTRA1,5654:down|COL2A1,1280:up|EDN1,1906:down|AMHR2,269:down|PLK5,126520:up|FOS,2353:down|SNAI2,6591:down|DDC,1644:down|XDH,7498:down
hematopoietic or lymphoid organ development	Biological Process	GO:0048534	12	702	0.0054357	0.117162	CD101,9398:down|PGLYRP1,8993:down|NFKBIA,4792:down|CR2,1380:up|KITLG,4254:up|IRF7,3665:up|IL12RB1,3594:down|FST,10468:down|FOS,2353:down|C8orf4,56892:down|ADA,100:down|GPATCH4,54865:down
response to hypoxia	Biological Process	GO:0001666	7	289	0.00546306	0.117162	KCNA5,3741:down|APOLD1,81575:down|BDKRB2,624:down|ANGPTL4,51129:down|ADA,100:down|EDN1,1906:down|HIF3A,64344:down
basal part of cell	Cellular Component	GO:0045178	3	49	0.00556289	0.117162	FAP,2191:up|C5AR2,27202:down|EDN1,1906:down
regulation of response to wounding	Biological Process	GO:1903034	8	366	0.00558374	0.117162	FAP,2191:up|APOH,350:down|PGLYRP1,8993:down|EDN1,1906:down|C5AR1,728:down|C5AR2,27202:down|SERPINE1,5054:down|ADA,100:down
response to lipid	Biological Process	GO:0033993	14	895	0.00590635	0.117162	APOH,350:down|CTGF,1490:down|ACER2,340485:down|NFKBIA,4792:down|EDN1,1906:down|HMGCS2,3158:down|C5AR1,728:down|SGK1,6446:down|NR1I3,9970:down|SERPINE1,5054:down|CDKN1A,1026:down|FOS,2353:down|SNAI2,6591:down|GJB6,10804:down
regulation of myeloid leukocyte differentiation	Biological Process	GO:0002761	4	99	0.00608646	0.117162	KITLG,4254:up|IRF7,3665:up|CD101,9398:down|FOS,2353:down
response to lipopolysaccharide	Biological Process	GO:0032496	7	295	0.00609597	0.117162	C5AR1,728:down|SERPINE1,5054:down|FOS,2353:down|NFKBIA,4792:down|EDN1,1906:down|HMGCS2,3158:down|GJB6,10804:down
positive regulation of immune response	Biological Process	GO:0050778	10	538	0.00625328	0.117162	CLEC7A,64581:up|WDFY1,57590:down|PGLYRP1,8993:down|NFKBIA,4792:down|CR2,1380:up|C5AR1,728:down|C5AR2,27202:down|IRF7,3665:up|IL12RB1,3594:down|ADA,100:down
circulatory system development	Biological Process	GO:0072359	14	903	0.00637479	0.117162	FAP,2191:up|APOH,350:down|FKBP1A,2280:up|APOLD1,81575:down|CTGF,1490:down|COL2A1,1280:up|EDN1,1906:down|C5AR1,728:down|SERPINE1,5054:down|PARVA,55742:down|ANGPTL4,51129:down|SNAI2,6591:down|HIF3A,64344:down|XDH,7498:down
cardiovascular system development	Biological Process	GO:0072358	14	903	0.00637479	0.117162	FAP,2191:up|APOH,350:down|FKBP1A,2280:up|APOLD1,81575:down|CTGF,1490:down|COL2A1,1280:up|EDN1,1906:down|C5AR1,728:down|SERPINE1,5054:down|PARVA,55742:down|ANGPTL4,51129:down|SNAI2,6591:down|HIF3A,64344:down|XDH,7498:down
signaling receptor activity	Molecular Function	GO:0038023	14	905	0.00649646	0.117162	GLP2R,9340:down|CLEC7A,64581:up|GPR160,26996:down|PGLYRP1,8993:down|HTR6,3362:down|CR2,1380:up|AMHR2,269:down|C5AR1,728:down|NR1I3,9970:down|C5AR2,27202:down|IL12RB1,3594:down|GABRR2,2570:down|BDKRB2,624:down|LGR6,59352:down
response to glucocorticoid	Biological Process	GO:0051384	5	161	0.00669334	0.117162	SGK1,6446:down|CDKN1A,1026:down|FOS,2353:down|EDN1,1906:down|HMGCS2,3158:down
azole transport	Biological Process	GO:0045117	2	17	0.00676787	0.117162	ADA,100:down|EDN1,1906:down
positive regulation of cell cycle process	Biological Process	GO:0090068	6	229	0.00687482	0.117162	FAP,2191:up|KCNA5,3741:down|CDKN1A,1026:down|CTGF,1490:down|EDN1,1906:down|FAM83D,81610:down
anatomical structure formation involved in morphogenesis	Biological Process	GO:0048646	16	1107	0.00693411	0.117162	FAP,2191:up|HTRA1,5654:down|EDN1,1906:down|C5AR1,728:down|PARVA,55742:down|ANGPTL4,51129:down|ADA,100:down|EGR2,1959:down|FKBP1A,2280:up|APOH,350:down|APOLD1,81575:down|CTGF,1490:down|COL2A1,1280:up|SERPINE1,5054:down|SNAI2,6591:down|HIF3A,64344:down
collagen metabolic process	Biological Process	GO:0032963	4	103	0.00699083	0.117162	FAP,2191:up|COL6A5,256076:up|CTGF,1490:down|COL2A1,1280:up
system process	Biological Process	GO:0003008	20	1521	0.00721648	0.117162	MUC6,4588:up|EDN1,1906:down|C5AR1,728:down|JCHAIN,3512:up|KCNA5,3741:down|GABRR2,2570:down|FOS,2353:down|ADA,100:down|EGR2,1959:down|PIEZO2,63895:up|RTP1,132112:down|GJB6,10804:down|TECTA,7007:up|CTGF,1490:down|COL2A1,1280:up|SGK1,6446:down|BFSP2,8419:up|ESPN,83715:down|BDKRB2,624:down|SNAI2,6591:down
regulation of myeloid cell differentiation	Biological Process	GO:0045637	5	164	0.00722343	0.117162	KITLG,4254:up|IRF7,3665:up|CD101,9398:down|FOS,2353:down|NFKBIA,4792:down
cellular response to glucocorticoid stimulus	Biological Process	GO:0071385	3	54	0.00729349	0.117162	SGK1,6446:down|EDN1,1906:down|HMGCS2,3158:down
L-pipecolate oxidase activity	Molecular Function	GO:0050031	1	1	0.00734496	0.117162	PIPOX,51268:up
purine deoxyribonucleoside catabolic process	Biological Process	GO:0046124	1	1	0.00734496	0.117162	ADA,100:down
sarcosine oxidase activity	Molecular Function	GO:0008115	1	1	0.00734496	0.117162	PIPOX,51268:up
negative regulation of adenosine receptor signaling pathway	Biological Process	GO:0060169	1	1	0.00734496	0.117162	ADA,100:down
oxidoreductase activity, acting on CH or CH2 groups, oxygen as acceptor	Molecular Function	GO:0016727	1	1	0.00734496	0.117162	XDH,7498:down
cellular response to L-arginine	Biological Process	GO:1903577	1	1	0.00734496	0.117162	GATSL3,652968:down
rhombomere 5 formation	Biological Process	GO:0021666	1	1	0.00734496	0.117162	EGR2,1959:down
cell cycle DNA replication initiation	Biological Process	GO:1902292	1	1	0.00734496	0.117162	GINS2,51659:down
nuclear cell cycle DNA replication initiation	Biological Process	GO:1902315	1	1	0.00734496	0.117162	GINS2,51659:down
deoxyadenosine catabolic process	Biological Process	GO:0006157	1	1	0.00734496	0.117162	ADA,100:down
deoxyadenosine metabolic process	Biological Process	GO:0046090	1	1	0.00734496	0.117162	ADA,100:down
membrane repolarization during SA node cell action potential	Biological Process	GO:0086052	1	1	0.00734496	0.117162	KCNA5,3741:down
secretory IgA immunoglobulin complex	Cellular Component	GO:0071751	1	1	0.00734496	0.117162	JCHAIN,3512:up
cyclin-dependent protein kinase activating kinase activity	Molecular Function	GO:0019912	1	1	0.00734496	0.117162	CDKN1A,1026:down
aromatic-L-amino-acid decarboxylase activity	Molecular Function	GO:0004058	1	1	0.00734496	0.117162	DDC,1644:down
xanthine oxidase activity	Molecular Function	GO:0004855	1	1	0.00734496	0.117162	XDH,7498:down
voltage-gated potassium channel activity involved in bundle of His cell action potential repolarization	Molecular Function	GO:0086087	1	1	0.00734496	0.117162	KCNA5,3741:down
monomeric IgA immunoglobulin complex	Cellular Component	GO:0071748	1	1	0.00734496	0.117162	JCHAIN,3512:up
complement component C5a signaling pathway	Biological Process	GO:0038178	1	1	0.00734496	0.117162	C5AR1,728:down
L-dopa decarboxylase activity	Molecular Function	GO:0036468	1	1	0.00734496	0.117162	DDC,1644:down
negative regulation of cell-cell adhesion by negative regulation of transcription from RNA polymerase II promoter	Biological Process	GO:1900387	1	1	0.00734496	0.117162	SNAI2,6591:down
secretory dimeric IgA immunoglobulin complex	Cellular Component	GO:0071752	1	1	0.00734496	0.117162	JCHAIN,3512:up
melanocyte apoptotic process	Biological Process	GO:1902362	1	1	0.00734496	0.117162	FAP,2191:up
complement component C5a binding	Molecular Function	GO:0001856	1	1	0.00734496	0.117162	C5AR1,728:down
endothelin A receptor binding	Molecular Function	GO:0031707	1	1	0.00734496	0.117162	EDN1,1906:down
IgA immunoglobulin complex	Cellular Component	GO:0071745	1	1	0.00734496	0.117162	JCHAIN,3512:up
collagen type II trimer	Cellular Component	GO:0005585	1	1	0.00734496	0.117162	COL2A1,1280:up
pentameric IgM immunoglobulin complex	Cellular Component	GO:0071756	1	1	0.00734496	0.117162	JCHAIN,3512:up
polymeric IgA immunoglobulin complex	Cellular Component	GO:0071749	1	1	0.00734496	0.117162	JCHAIN,3512:up
growth plate cartilage chondrocyte morphogenesis	Biological Process	GO:0003429	1	1	0.00734496	0.117162	MATN1,4146:down
xanthine biosynthetic process	Biological Process	GO:0046111	1	1	0.00734496	0.117162	ADA,100:down
negative regulation of vascular wound healing	Biological Process	GO:0061044	1	1	0.00734496	0.117162	SERPINE1,5054:down
complement component C5a receptor activity	Molecular Function	GO:0004878	1	1	0.00734496	0.117162	C5AR1,728:down
rhombomere formation	Biological Process	GO:0021594	1	1	0.00734496	0.117162	EGR2,1959:down
voltage-gated potassium channel activity involved in SA node cell action potential repolarization	Molecular Function	GO:0086090	1	1	0.00734496	0.117162	KCNA5,3741:down
negative regulation of penile erection	Biological Process	GO:0060407	1	1	0.00734496	0.117162	ADA,100:down
rhombomere 3 formation	Biological Process	GO:0021660	1	1	0.00734496	0.117162	EGR2,1959:down
endothelial cell activation involved in immune response	Biological Process	GO:0002264	1	1	0.00734496	0.117162	C8orf4,56892:down
IgA immunoglobulin complex, circulating	Cellular Component	GO:0071746	1	1	0.00734496	0.117162	JCHAIN,3512:up
chondrocyte morphogenesis	Biological Process	GO:0090171	1	1	0.00734496	0.117162	MATN1,4146:down
negative regulation of vasculogenesis	Biological Process	GO:2001213	1	1	0.00734496	0.117162	XDH,7498:down
regulation of leukotriene production involved in inflammatory response	Biological Process	GO:0035490	1	1	0.00734496	0.117162	SERPINE1,5054:down
L-lysine catabolic process to acetyl-CoA via L-pipecolate	Biological Process	GO:0033514	1	1	0.00734496	0.117162	PIPOX,51268:up
phospholipase D-activating G-protein coupled receptor signaling pathway	Biological Process	GO:0031583	1	1	0.00734496	0.117162	EDN1,1906:down
rhombomere 5 morphogenesis	Biological Process	GO:0021664	1	1	0.00734496	0.117162	EGR2,1959:down
interleukin-12 receptor activity	Molecular Function	GO:0016517	1	1	0.00734496	0.117162	IL12RB1,3594:down
regulation of intrinsic apoptotic signaling pathway in response to osmotic stress by p53 class mediator	Biological Process	GO:1902238	1	1	0.00734496	0.117162	BDKRB2,624:down
IgA binding	Molecular Function	GO:0019862	1	1	0.00734496	0.117162	JCHAIN,3512:up
ethanolamine-phosphate phospho-lyase activity	Molecular Function	GO:0050459	1	1	0.00734496	0.117162	ETNPPL,64850:down
IgM immunoglobulin complex	Cellular Component	GO:0071753	1	1	0.00734496	0.117162	JCHAIN,3512:up
DRM complex	Cellular Component	GO:0070176	1	1	0.00734496	0.117162	LIN52,91750:up
membrane repolarization during bundle of His cell action potential	Biological Process	GO:0086050	1	1	0.00734496	0.117162	KCNA5,3741:down
response to L-arginine	Biological Process	GO:1903576	1	1	0.00734496	0.117162	GATSL3,652968:down
desmosome disassembly	Biological Process	GO:0035921	1	1	0.00734496	0.117162	SNAI2,6591:down
negative regulation of intrinsic apoptotic signaling pathway in response to osmotic stress by p53 class mediator	Biological Process	GO:1902239	1	1	0.00734496	0.117162	BDKRB2,624:down
rhythmic excitation	Biological Process	GO:0043179	1	1	0.00734496	0.117162	EDN1,1906:down
mitotic DNA replication initiation	Biological Process	GO:1902975	1	1	0.00734496	0.117162	GINS2,51659:down
protein localization to mitotic spindle	Biological Process	GO:1902480	1	1	0.00734496	0.117162	FAM83D,81610:down
dimeric IgA immunoglobulin complex	Cellular Component	GO:0071750	1	1	0.00734496	0.117162	JCHAIN,3512:up
cartilage homeostasis	Biological Process	GO:1990079	1	1	0.00734496	0.117162	CYTL1,54360:down
chondrocyte morphogenesis involved in endochondral bone morphogenesis	Biological Process	GO:0003414	1	1	0.00734496	0.117162	MATN1,4146:down
protein kinase C deactivation	Biological Process	GO:0042313	1	1	0.00734496	0.117162	EDN1,1906:down
anti-Mullerian hormone receptor activity	Molecular Function	GO:1990272	1	1	0.00734496	0.117162	AMHR2,269:down
positive regulation of leukotriene production involved in inflammatory response	Biological Process	GO:0035491	1	1	0.00734496	0.117162	SERPINE1,5054:down
intrinsic apoptotic signaling pathway in response to osmotic stress by p53 class mediator	Biological Process	GO:1990127	1	1	0.00734496	0.117162	BDKRB2,624:down
negative regulation of cell-cell adhesion by transcription from RNA polymerase II promoter	Biological Process	GO:0100017	1	1	0.00734496	0.117162	SNAI2,6591:down
interleukin-12 receptor complex	Cellular Component	GO:0042022	1	1	0.00734496	0.117162	IL12RB1,3594:down
IgM immunoglobulin complex, circulating	Cellular Component	GO:0071754	1	1	0.00734496	0.117162	JCHAIN,3512:up
tissue development	Biological Process	GO:0009888	22	1738	0.00744946	0.118255	TSC22D3,1831:down|EDN1,1906:down|HMGCS2,3158:down|CDKN1A,1026:down|FOS,2353:down|ADA,100:down|EGR2,1959:down|FKBP1A,2280:up|CYTL1,54360:down|APOLD1,81575:down|MATN1,4146:down|CTGF,1490:down|COL2A1,1280:up|DMP1,1758:down|FAM83D,81610:down|KITLG,4254:up|BFSP2,8419:up|FST,10468:down|MAFF,23764:down|SNAI2,6591:down|HAPLN2,60484:down|XDH,7498:down
immune response-activating signal transduction	Biological Process	GO:0002757	8	385	0.0074962	0.118255	CLEC7A,64581:up|WDFY1,57590:down|PGLYRP1,8993:down|NFKBIA,4792:down|C5AR1,728:down|CR2,1380:up|IRF7,3665:up|ADA,100:down
response to molecule of bacterial origin	Biological Process	GO:0002237	7	307	0.00752455	0.118255	C5AR1,728:down|SERPINE1,5054:down|FOS,2353:down|NFKBIA,4792:down|EDN1,1906:down|HMGCS2,3158:down|GJB6,10804:down
purine nucleobase metabolic process	Biological Process	GO:0006144	2	18	0.00757752	0.118255	ADA,100:down|XDH,7498:down
plasminogen activation	Biological Process	GO:0031639	2	18	0.00757752	0.118255	APOH,350:down|SERPINE1,5054:down
response to organic substance	Biological Process	GO:0010033	30	2634	0.00771847	0.119936	CLEC7A,64581:up|MT2A,4502:down|HTRA1,5654:down|EDN1,1906:down|HMGCS2,3158:down|AMHR2,269:down|C5AR1,728:down|KCNA5,3741:down|IL12RB1,3594:down|CDKN1A,1026:down|FOS,2353:down|PLK5,126520:up|ADA,100:down|EGR2,1959:down|GJB6,10804:down|APOH,350:down|FKBP1A,2280:up|GLP2R,9340:down|CTGF,1490:down|ACER2,340485:down|COL2A1,1280:up|NFKBIA,4792:down|NR1I3,9970:down|SGK1,6446:down|IRF7,3665:up|SERPINE1,505…
response to external stimulus	Biological Process	GO:0009605	25	2072	0.0077852	0.120453	FAP,2191:up|CLEC7A,64581:up|HTRA1,5654:down|IFI44,10561:up|PGLYRP1,8993:down|EDN1,1906:down|HMGCS2,3158:down|C5AR1,728:down|JCHAIN,3512:up|KCNA5,3741:down|IL12RB1,3594:down|CDKN1A,1026:down|PARVA,55742:down|FOS,2353:down|ADA,100:down|EGR2,1959:down|PIEZO2,63895:up|CDS1,1040:down|GJB6,10804:down|APOH,350:down|NFKBIA,4792:down|C5AR2,27202:down|SERPINE1,5054:down|IRF7,3665:up|SNAI2,6591:down
multicellular organismal macromolecule metabolic process	Biological Process	GO:0044259	4	107	0.00797997	0.122939	FAP,2191:up|COL6A5,256076:up|CTGF,1490:down|COL2A1,1280:up
signal transducer activity	Molecular Function	GO:0004871	17	1230	0.00831486	0.127022	CLEC7A,64581:up|PGLYRP1,8993:down|CR2,1380:up|AMHR2,269:down|C5AR1,728:down|IL12RB1,3594:down|GABRR2,2570:down|MAP3K6,9064:down|FKBP1A,2280:up|GLP2R,9340:down|GPR160,26996:down|HTR6,3362:down|NR1I3,9970:down|C5AR2,27202:down|FST,10468:down|BDKRB2,624:down|LGR6,59352:down
immune system development	Biological Process	GO:0002520	12	742	0.00831543	0.127022	CD101,9398:down|PGLYRP1,8993:down|NFKBIA,4792:down|CR2,1380:up|KITLG,4254:up|IRF7,3665:up|IL12RB1,3594:down|FST,10468:down|FOS,2353:down|C8orf4,56892:down|ADA,100:down|GPATCH4,54865:down
cellular response to stimulus	Biological Process	GO:0051716	58	6113	0.00835381	0.12707	CD101,9398:down|TSPAN15,23555:up|HTRA1,5654:down|STYX,6815:up|GABRR2,2570:down|CDKN1A,1026:down|ADA,100:down|CDS1,1040:down|GJB6,10804:down|FKBP1A,2280:up|GLP2R,9340:down|WDFY1,57590:down|CTGF,1490:down|ARHGEF37,389337:down|COL2A1,1280:up|HTR6,3362:down|PLEKHF1,79156:down|SGK1,6446:down|ARRDC2,27106:down|ARL4D,379:down|C8orf4,56892:down|SNAI2,6591:down|DDC,1644:down|CLEC7A,64581:up|MT2A,4502:down…
parturition	Biological Process	GO:0007567	2	19	0.00842861	0.127201	MAFF,23764:down|EDN1,1906:down
RNA polymerase II transcription regulatory region sequence-specific DNA binding transcription factor activity involved in positive regulation of transcription	Molecular Function	GO:0001228	7	314	0.00846488	0.127201	NR1I3,9970:down|EAF2,55840:down|FOS,2353:down|MAFF,23764:down|EGR2,1959:down|NHLH1,4807:up|CSRNP1,64651:down
cellular response to corticosteroid stimulus	Biological Process	GO:0071384	3	57	0.00846828	0.127201	SGK1,6446:down|EDN1,1906:down|HMGCS2,3158:down
zymogen activation	Biological Process	GO:0031638	4	109	0.00850729	0.127256	APOH,350:down|SERPINE1,5054:down|ACER2,340485:down|XDH,7498:down
regulation of defense response	Biological Process	GO:0031347	11	654	0.00865207	0.128887	CLEC7A,64581:up|WDFY1,57590:down|HTRA1,5654:down|PGLYRP1,8993:down|NFKBIA,4792:down|C5AR1,728:down|C5AR2,27202:down|SERPINE1,5054:down|IRF7,3665:up|IL12RB1,3594:down|ADA,100:down
response to interferon-gamma	Biological Process	GO:0034341	4	110	0.00877931	0.129683	IRF7,3665:up|IL12RB1,3594:down|MT2A,4502:down|EDN1,1906:down
negative regulation of epithelial cell proliferation	Biological Process	GO:0050680	4	110	0.00877931	0.129683	APOH,350:down|EAF2,55840:down|SNAI2,6591:down|XDH,7498:down
cell differentiation	Biological Process	GO:0030154	36	3363	0.00881343	0.129683	CD101,9398:down|HTRA1,5654:down|CDKN1A,1026:down|ADA,100:down|MATN1,4146:down|CTGF,1490:down|COL2A1,1280:up|BFSP2,8419:up|SGK1,6446:down|NHLH1,4807:up|SNAI2,6591:down|HAPLN2,60484:down|CRB1,23418:up|PGLYRP1,8993:down|EDN1,1906:down|CR2,1380:up|PARVA,55742:down|IL12RB1,3594:down|PLK5,126520:up|FOS,2353:down|ANGPTL4,51129:down|EGR2,1959:down|CDK5RAP1,51654:down|CYTL1,54360:down|APOLD1,81575:down|MF…
cellular response to organic substance	Biological Process	GO:0071310	24	1989	0.00918135	0.134548	CLEC7A,64581:up|MT2A,4502:down|HTRA1,5654:down|EDN1,1906:down|HMGCS2,3158:down|AMHR2,269:down|IL12RB1,3594:down|FOS,2353:down|PLK5,126520:up|EGR2,1959:down|GJB6,10804:down|FKBP1A,2280:up|GLP2R,9340:down|CTGF,1490:down|COL2A1,1280:up|NFKBIA,4792:down|SGK1,6446:down|NR1I3,9970:down|IRF7,3665:up|SERPINE1,5054:down|SNAI2,6591:down|DDC,1644:down|XDH,7498:down|GATSL3,652968:down
regulation of neutrophil chemotaxis	Biological Process	GO:0090022	2	20	0.00932049	0.136034	C5AR1,728:down|C5AR2,27202:down
response to stress	Biological Process	GO:0006950	36	3376	0.0093728	0.136246	HTRA1,5654:down|TSC22D3,1831:down|JCHAIN,3512:up|CDKN1A,1026:down|ADA,100:down|PLLP,51090:up|WDFY1,57590:down|CTGF,1490:down|SGK1,6446:down|C8orf4,56892:down|SNAI2,6591:down|FAP,2191:up|CLEC7A,64581:up|MT2A,4502:down|PGLYRP1,8993:down|HMGCS2,3158:down|EDN1,1906:down|CR2,1380:up|KCNA5,3741:down|C5AR1,728:down|IL12RB1,3594:down|PLK5,126520:up|FOS,2353:down|ANGPTL4,51129:down|MAP3K6,9064:down|APOH,3…
negative regulation of immune system process	Biological Process	GO:0002683	7	321	0.00948924	0.137384	KITLG,4254:up|C5AR2,27202:down|HTRA1,5654:down|TSC22D3,1831:down|ADA,100:down|PGLYRP1,8993:down|NFKBIA,4792:down
collagen catabolic process	Biological Process	GO:0030574	3	60	0.009748	0.140566	FAP,2191:up|COL6A5,256076:up|COL2A1,1280:up
response to amino acid	Biological Process	GO:0043200	4	114	0.00992412	0.142536	CTGF,1490:down|EDN1,1906:down|GATSL3,652968:down|HMGCS2,3158:down
homeostatic process	Biological Process	GO:0042592	19	1463	0.010038	0.143599	MT2A,4502:down|TSC22D3,1831:down|MUC6,4588:up|ATP2C2,9914:down|EDN1,1906:down|C5AR1,728:down|JCHAIN,3512:up|KCNA5,3741:down|ANGPTL4,51129:down|ADA,100:down|GJB6,10804:down|FKBP1A,2280:up|CYTL1,54360:down|CTGF,1490:down|HEPH,9843:down|COL2A1,1280:up|KITLG,4254:up|SGK1,6446:down|BDKRB2,624:down
cell aggregation	Biological Process	GO:0098743	2	21	0.0102525	0.144942	CTGF,1490:down|COL2A1,1280:up
cartilage development involved in endochondral bone morphogenesis	Biological Process	GO:0060351	2	21	0.0102525	0.144942	MATN1,4146:down|COL2A1,1280:up
cartilage condensation	Biological Process	GO:0001502	2	21	0.0102525	0.144942	CTGF,1490:down|COL2A1,1280:up
positive regulation of cell proliferation	Biological Process	GO:0008284	12	766	0.0105488	0.148548	GLP2R,9340:down|CTGF,1490:down|HTRA1,5654:down|ACER2,340485:down|EDN1,1906:down|C5AR1,728:down|KITLG,4254:up|KCNA5,3741:down|C5AR2,27202:down|IL12RB1,3594:down|CDKN1A,1026:down|ADA,100:down
metal ion homeostasis	Biological Process	GO:0055065	9	495	0.0107168	0.148632	FKBP1A,2280:up|MT2A,4502:down|HEPH,9843:down|ATP2C2,9914:down|EDN1,1906:down|C5AR1,728:down|SGK1,6446:down|KCNA5,3741:down|BDKRB2,624:down
positive regulation of response to stimulus	Biological Process	GO:0048584	22	1799	0.0109875	0.148632	CLEC7A,64581:up|PGLYRP1,8993:down|EDN1,1906:down|CR2,1380:up|C5AR1,728:down|IL12RB1,3594:down|MAP3K6,9064:down|ADA,100:down|APOH,350:down|FKBP1A,2280:up|WDFY1,57590:down|CTGF,1490:down|NFKBIA,4792:down|HTR6,3362:down|PLEKHF1,79156:down|KITLG,4254:up|C5AR2,27202:down|SERPINE1,5054:down|IRF7,3665:up|C8orf4,56892:down|XDH,7498:down|LGR6,59352:down
tissue homeostasis	Biological Process	GO:0001894	5	182	0.0110324	0.148632	JCHAIN,3512:up|CYTL1,54360:down|CTGF,1490:down|COL2A1,1280:up|MUC6,4588:up
response to chemical	Biological Process	GO:0042221	36	3415	0.0112333	0.148632	HTRA1,5654:down|CDKN1A,1026:down|ADA,100:down|GJB6,10804:down|FKBP1A,2280:up|GLP2R,9340:down|CTGF,1490:down|COL2A1,1280:up|SGK1,6446:down|SNAI2,6591:down|DDC,1644:down|CLEC7A,64581:up|MT2A,4502:down|HMGCS2,3158:down|EDN1,1906:down|KCNA5,3741:down|C5AR1,728:down|AMHR2,269:down|PARVA,55742:down|IL12RB1,3594:down|PLK5,126520:up|FOS,2353:down|EGR2,1959:down|RTP1,132112:down|APOH,350:down|FMO2,2327:do…
cellular cation homeostasis	Biological Process	GO:0030003	9	499	0.0112535	0.148632	FKBP1A,2280:up|MT2A,4502:down|HEPH,9843:down|ATP2C2,9914:down|EDN1,1906:down|C5AR1,728:down|SGK1,6446:down|KCNA5,3741:down|BDKRB2,624:down
cell activation involved in immune response	Biological Process	GO:0002263	5	183	0.0112775	0.148632	CLEC7A,64581:up|IL12RB1,3594:down|C8orf4,56892:down|ADA,100:down|PGLYRP1,8993:down
response to organonitrogen compound	Biological Process	GO:0010243	12	773	0.011281	0.148632	GLP2R,9340:down|CTGF,1490:down|NFKBIA,4792:down|EDN1,1906:down|HMGCS2,3158:down|C5AR1,728:down|CDKN1A,1026:down|FOS,2353:down|ADA,100:down|EGR2,1959:down|DDC,1644:down|GATSL3,652968:down
regulation of epithelial cell differentiation	Biological Process	GO:0030856	4	119	0.011486	0.148632	KITLG,4254:up|APOLD1,81575:down|MAFF,23764:down|XDH,7498:down
multicellular organismal metabolic process	Biological Process	GO:0044236	4	119	0.011486	0.148632	FAP,2191:up|COL6A5,256076:up|CTGF,1490:down|COL2A1,1280:up
humoral immune response	Biological Process	GO:0006959	4	119	0.011486	0.148632	CR2,1380:up|C5AR1,728:down|JCHAIN,3512:up|C5AR2,27202:down
glycosaminoglycan binding	Molecular Function	GO:0005539	5	185	0.0117788	0.148632	APOH,350:down|JCHAIN,3512:up|CTGF,1490:down|PGLYRP1,8993:down|HAPLN2,60484:down
multicellular organismal catabolic process	Biological Process	GO:0044243	3	65	0.0121188	0.148632	FAP,2191:up|COL6A5,256076:up|COL2A1,1280:up
regulation of vasoconstriction	Biological Process	GO:0019229	3	65	0.0121188	0.148632	KCNA5,3741:down|BDKRB2,624:down|EDN1,1906:down
positive regulation of heart rate	Biological Process	GO:0010460	2	23	0.0122346	0.148632	ADA,100:down|EDN1,1906:down
defense response to other organism	Biological Process	GO:0098542	8	420	0.0122643	0.148632	CLEC7A,64581:up|HTRA1,5654:down|PGLYRP1,8993:down|JCHAIN,3512:up|C5AR1,728:down|SERPINE1,5054:down|IRF7,3665:up|IL12RB1,3594:down
leukocyte differentiation	Biological Process	GO:0002521	8	420	0.0122643	0.148632	CD101,9398:down|PGLYRP1,8993:down|KITLG,4254:up|CR2,1380:up|IRF7,3665:up|IL12RB1,3594:down|FOS,2353:down|ADA,100:down
growth factor binding	Molecular Function	GO:0019838	4	122	0.012495	0.148632	IGFBPL1,347252:up|CTGF,1490:down|HTRA1,5654:down|COL2A1,1280:up
G-protein coupled peptide receptor activity	Molecular Function	GO:0008528	4	122	0.012495	0.148632	C5AR1,728:down|C5AR2,27202:down|GLP2R,9340:down|BDKRB2,624:down
regulation of wound healing	Biological Process	GO:0061041	4	122	0.012495	0.148632	FAP,2191:up|APOH,350:down|SERPINE1,5054:down|EDN1,1906:down
negative regulation of response to stimulus	Biological Process	GO:0048585	17	1287	0.012705	0.148632	FAP,2191:up|HTRA1,5654:down|PGLYRP1,8993:down|EDN1,1906:down|AMHR2,269:down|ADA,100:down|APOH,350:down|NFKBIA,4792:down|COL2A1,1280:up|C5AR2,27202:down|SERPINE1,5054:down|FST,10468:down|C8orf4,56892:down|BDKRB2,624:down|SNAI2,6591:down|GATSL3,652968:down|XDH,7498:down
innate immune response	Biological Process	GO:0045087	10	599	0.0127433	0.148632	CLEC7A,64581:up|WDFY1,57590:down|MT2A,4502:down|PGLYRP1,8993:down|NFKBIA,4792:down|EDN1,1906:down|CR2,1380:up|JCHAIN,3512:up|IRF7,3665:up|IL12RB1,3594:down
positive regulation of leukocyte proliferation	Biological Process	GO:0070665	4	123	0.0128435	0.148632	KITLG,4254:up|IL12RB1,3594:down|CDKN1A,1026:down|ADA,100:down
cellular ion homeostasis	Biological Process	GO:0006873	9	511	0.0129853	0.148632	FKBP1A,2280:up|MT2A,4502:down|HEPH,9843:down|ATP2C2,9914:down|EDN1,1906:down|C5AR1,728:down|SGK1,6446:down|KCNA5,3741:down|BDKRB2,624:down
regulation of protein processing	Biological Process	GO:0070613	3	67	0.0131516	0.148632	C5AR1,728:down|SERPINE1,5054:down|C5AR2,27202:down
skeletal muscle cell differentiation	Biological Process	GO:0035914	3	67	0.0131516	0.148632	FOS,2353:down|MAFF,23764:down|EGR2,1959:down
peptide receptor activity	Molecular Function	GO:0001653	4	124	0.0131982	0.148632	C5AR1,728:down|C5AR2,27202:down|GLP2R,9340:down|BDKRB2,624:down
response to increased oxygen levels	Biological Process	GO:0036296	2	24	0.0132833	0.148632	KCNA5,3741:down|CDKN1A,1026:down
regulation of activin receptor signaling pathway	Biological Process	GO:0032925	2	24	0.0132833	0.148632	FKBP1A,2280:up|FST,10468:down
positive regulation of blood coagulation	Biological Process	GO:0030194	2	24	0.0132833	0.148632	APOH,350:down|SERPINE1,5054:down
positive regulation of hemostasis	Biological Process	GO:1900048	2	24	0.0132833	0.148632	APOH,350:down|SERPINE1,5054:down
regulation of complement activation	Biological Process	GO:0030449	2	24	0.0132833	0.148632	C5AR1,728:down|C5AR2,27202:down
regulation of neutrophil migration	Biological Process	GO:1902622	2	24	0.0132833	0.148632	C5AR1,728:down|C5AR2,27202:down
response to hyperoxia	Biological Process	GO:0055093	2	24	0.0132833	0.148632	KCNA5,3741:down|CDKN1A,1026:down
response to oxygen-containing compound	Biological Process	GO:1901700	18	1402	0.0136165	0.148632	CLEC7A,64581:up|EDN1,1906:down|HMGCS2,3158:down|C5AR1,728:down|KCNA5,3741:down|CDKN1A,1026:down|FOS,2353:down|ADA,100:down|EGR2,1959:down|GJB6,10804:down|APOH,350:down|GLP2R,9340:down|CTGF,1490:down|ACER2,340485:down|NFKBIA,4792:down|SERPINE1,5054:down|SNAI2,6591:down|GATSL3,652968:down
regulation of protein maturation	Biological Process	GO:1903317	3	68	0.0136863	0.148632	C5AR1,728:down|SERPINE1,5054:down|C5AR2,27202:down
signal transduction	Biological Process	GO:0007165	48	4957	0.0141785	0.148632	CD101,9398:down|TSPAN15,23555:up|HTRA1,5654:down|STYX,6815:up|GABRR2,2570:down|CDKN1A,1026:down|ADA,100:down|CDS1,1040:down|FKBP1A,2280:up|GLP2R,9340:down|WDFY1,57590:down|CTGF,1490:down|ARHGEF37,389337:down|COL2A1,1280:up|HTR6,3362:down|PLEKHF1,79156:down|SGK1,6446:down|ARL4D,379:down|ARRDC2,27106:down|C8orf4,56892:down|SNAI2,6591:down|CLEC7A,64581:up|MT2A,4502:down|PGLYRP1,8993:down|EDN1,1906:d…
neural crest cell development	Biological Process	GO:0014032	3	69	0.0142332	0.148632	KITLG,4254:up|SNAI2,6591:down|EDN1,1906:down
signal transduction in absence of ligand	Biological Process	GO:0038034	3	69	0.0142332	0.148632	KITLG,4254:up|COL2A1,1280:up|SNAI2,6591:down
extrinsic apoptotic signaling pathway in absence of ligand	Biological Process	GO:0097192	3	69	0.0142332	0.148632	KITLG,4254:up|COL2A1,1280:up|SNAI2,6591:down
positive regulation of coagulation	Biological Process	GO:0050820	2	25	0.0143698	0.148632	APOH,350:down|SERPINE1,5054:down
response to corticosterone	Biological Process	GO:0051412	2	25	0.0143698	0.148632	CDKN1A,1026:down|FOS,2353:down
negative regulation of endothelial cell apoptotic process	Biological Process	GO:2000352	2	25	0.0143698	0.148632	SERPINE1,5054:down|ANGPTL4,51129:down
negative regulation of protein phosphatase type 2B activity	Biological Process	GO:0032513	1	2	0.0146364	0.148632	FKBP1A,2280:up
natural killer cell differentiation involved in immune response	Biological Process	GO:0002325	1	2	0.0146364	0.148632	PGLYRP1,8993:down
dihydroceramidase activity	Molecular Function	GO:0071633	1	2	0.0146364	0.148632	ACER2,340485:down
interleukin-23-mediated signaling pathway	Biological Process	GO:0038155	1	2	0.0146364	0.148632	IL12RB1,3594:down
negative regulation of anti-Mullerian hormone signaling pathway	Biological Process	GO:1902613	1	2	0.0146364	0.148632	AMHR2,269:down
carbon-oxygen lyase activity, acting on phosphates	Molecular Function	GO:0016838	1	2	0.0146364	0.148632	ETNPPL,64850:down
interleukin-23 receptor activity	Molecular Function	GO:0042020	1	2	0.0146364	0.148632	IL12RB1,3594:down
negative regulation of neutrophil migration	Biological Process	GO:1902623	1	2	0.0146364	0.148632	C5AR2,27202:down
phytoalexin metabolic process	Biological Process	GO:0052314	1	2	0.0146364	0.148632	DDC,1644:down
negative regulation of circadian sleep/wake cycle, non-REM sleep	Biological Process	GO:0042323	1	2	0.0146364	0.148632	ADA,100:down
response to molecule of fungal origin	Biological Process	GO:0002238	1	2	0.0146364	0.148632	CLEC7A,64581:up
isoquinoline alkaloid metabolic process	Biological Process	GO:0033076	1	2	0.0146364	0.148632	DDC,1644:down
negative regulation of vitamin D receptor signaling pathway	Biological Process	GO:0070563	1	2	0.0146364	0.148632	SNAI2,6591:down
immunoglobulin complex, circulating	Cellular Component	GO:0042571	1	2	0.0146364	0.148632	JCHAIN,3512:up
chronological cell aging	Biological Process	GO:0001300	1	2	0.0146364	0.148632	SERPINE1,5054:down
lipid transport across blood brain barrier	Biological Process	GO:1990379	1	2	0.0146364	0.148632	MFSD2A,84879:down
inosine biosynthetic process	Biological Process	GO:0046103	1	2	0.0146364	0.148632	ADA,100:down
transforming growth factor beta receptor activity, type II	Molecular Function	GO:0005026	1	2	0.0146364	0.148632	AMHR2,269:down
interleukin-23 binding	Molecular Function	GO:0042019	1	2	0.0146364	0.148632	IL12RB1,3594:down
rough endoplasmic reticulum lumen	Cellular Component	GO:0048237	1	2	0.0146364	0.148632	EDN1,1906:down
interleukin-23 receptor complex	Cellular Component	GO:0072536	1	2	0.0146364	0.148632	IL12RB1,3594:down
negative regulation of mucus secretion	Biological Process	GO:0070256	1	2	0.0146364	0.148632	ADA,100:down
purine deoxyribonucleoside metabolic process	Biological Process	GO:0046122	1	2	0.0146364	0.148632	ADA,100:down
hypoxanthine salvage	Biological Process	GO:0043103	1	2	0.0146364	0.148632	ADA,100:down
regulation of MyD88-dependent toll-like receptor signaling pathway	Biological Process	GO:0034124	1	2	0.0146364	0.148632	IRF7,3665:up
negative regulation of neutrophil chemotaxis	Biological Process	GO:0090024	1	2	0.0146364	0.148632	C5AR2,27202:down
oxidoreductase activity, acting on CH or CH2 groups, NAD or NADP as acceptor	Molecular Function	GO:0016726	1	2	0.0146364	0.148632	XDH,7498:down
hydroxymethylglutaryl-CoA synthase activity	Molecular Function	GO:0004421	1	2	0.0146364	0.148632	HMGCS2,3158:down
nitric oxide transport	Biological Process	GO:0030185	1	2	0.0146364	0.148632	EDN1,1906:down
intracellular canaliculus	Cellular Component	GO:0046691	1	2	0.0146364	0.148632	KCNA5,3741:down
adenosine catabolic process	Biological Process	GO:0006154	1	2	0.0146364	0.148632	ADA,100:down
negative regulation of mast cell apoptotic process	Biological Process	GO:0033026	1	2	0.0146364	0.148632	KITLG,4254:up
negative regulation of smooth muscle cell-matrix adhesion	Biological Process	GO:2000098	1	2	0.0146364	0.148632	SERPINE1,5054:down
negative regulation of granulocyte chemotaxis	Biological Process	GO:0071623	1	2	0.0146364	0.148632	C5AR2,27202:down
regulation of natural killer cell differentiation involved in immune response	Biological Process	GO:0032826	1	2	0.0146364	0.148632	PGLYRP1,8993:down
xanthine catabolic process	Biological Process	GO:0009115	1	2	0.0146364	0.148632	XDH,7498:down
voltage-gated potassium channel activity involved in atrial cardiac muscle cell action potential repolarization	Molecular Function	GO:0086089	1	2	0.0146364	0.148632	KCNA5,3741:down
rhombomere morphogenesis	Biological Process	GO:0021593	1	2	0.0146364	0.148632	EGR2,1959:down
cellular response to molecule of fungal origin	Biological Process	GO:0071226	1	2	0.0146364	0.148632	CLEC7A,64581:up
PCNA-p21 complex	Cellular Component	GO:0070557	1	2	0.0146364	0.148632	CDKN1A,1026:down
opsonin receptor activity	Molecular Function	GO:0001847	1	2	0.0146364	0.148632	C5AR1,728:down
leukotriene production involved in inflammatory response	Biological Process	GO:0002540	1	2	0.0146364	0.148632	SERPINE1,5054:down
xanthine dehydrogenase activity	Molecular Function	GO:0004854	1	2	0.0146364	0.148632	XDH,7498:down
rhombomere 3 morphogenesis	Biological Process	GO:0021658	1	2	0.0146364	0.148632	EGR2,1959:down
anti-Mullerian hormone signaling pathway	Biological Process	GO:1990262	1	2	0.0146364	0.148632	AMHR2,269:down
defense response to tumor cell	Biological Process	GO:0002357	1	2	0.0146364	0.148632	PLK5,126520:up
bradykinin receptor activity	Molecular Function	GO:0004947	1	2	0.0146364	0.148632	BDKRB2,624:down
negative regulation of natural killer cell differentiation involved in immune response	Biological Process	GO:0032827	1	2	0.0146364	0.148632	PGLYRP1,8993:down
growth plate cartilage morphogenesis	Biological Process	GO:0003422	1	2	0.0146364	0.148632	MATN1,4146:down
negative regulation of protein glycosylation in Golgi	Biological Process	GO:0090285	1	2	0.0146364	0.148632	ACER2,340485:down
positive regulation of germinal center formation	Biological Process	GO:0002636	1	2	0.0146364	0.148632	ADA,100:down
regulation of anti-Mullerian hormone signaling pathway	Biological Process	GO:1902612	1	2	0.0146364	0.148632	AMHR2,269:down
ELL-EAF complex	Cellular Component	GO:0032783	1	2	0.0146364	0.148632	EAF2,55840:down
arachidonic acid metabolite production involved in inflammatory response	Biological Process	GO:0002538	1	2	0.0146364	0.148632	SERPINE1,5054:down
negative regulation of natural killer cell differentiation	Biological Process	GO:0032824	1	2	0.0146364	0.148632	PGLYRP1,8993:down
melanocyte proliferation	Biological Process	GO:0097325	1	2	0.0146364	0.148632	FAP,2191:up
establishment of blood-nerve barrier	Biological Process	GO:0008065	1	2	0.0146364	0.148632	HAPLN2,60484:down
negative regulation of protein localization to nucleus	Biological Process	GO:1900181	3	70	0.0147925	0.149795	SNAI2,6591:down|NFKBIA,4792:down|TRIM29,23650:down
receptor binding	Molecular Function	GO:0005102	17	1313	0.01524	0.152605	FAP,2191:up|CLEC7A,64581:up|EDN1,1906:down|KCNA5,3741:down|JCHAIN,3512:up|IL12RB1,3594:down|RTP1,132112:down|FKBP1A,2280:up|CYTL1,54360:down|CTGF,1490:down|DMP1,1758:down|ENDOU,8909:down|KITLG,4254:up|SERPINE1,5054:down|C8orf4,56892:down|BDKRB2,624:down|PIPOX,51268:up
B cell proliferation	Biological Process	GO:0042100	3	71	0.015364	0.152605	CR2,1380:up|CDKN1A,1026:down|ADA,100:down
lipid transport	Biological Process	GO:0006869	6	273	0.0154191	0.152605	APOH,350:down|APOLD1,81575:down|BDKRB2,624:down|MFSD2A,84879:down|NFKBIA,4792:down|EDN1,1906:down
cell migration	Biological Process	GO:0016477	15	1107	0.0154352	0.152605	FAP,2191:up|APOH,350:down|CTGF,1490:down|EDN1,1906:down|HTR6,3362:down|FAM83D,81610:down|C5AR1,728:down|SGK1,6446:down|KITLG,4254:up|SERPINE1,5054:down|C5AR2,27202:down|PARVA,55742:down|ADA,100:down|SNAI2,6591:down|LGR6,59352:down
hydrolase activity, acting on carbon-nitrogen (but not peptide) bonds	Molecular Function	GO:0016810	4	130	0.0154575	0.152605	CD101,9398:down|ACER2,340485:down|ADA,100:down|PGLYRP1,8993:down
positive regulation of stress-activated MAPK cascade	Biological Process	GO:0032874	4	130	0.0154575	0.152605	CTGF,1490:down|MAP3K6,9064:down|EDN1,1906:down|XDH,7498:down
regulation of endothelial cell differentiation	Biological Process	GO:0045601	2	26	0.0154933	0.152605	APOLD1,81575:down|XDH,7498:down
regulation of protein activation cascade	Biological Process	GO:2000257	2	26	0.0154933	0.152605	C5AR1,728:down|C5AR2,27202:down
respiratory burst	Biological Process	GO:0045730	2	26	0.0154933	0.152605	APOH,350:down|JCHAIN,3512:up
negative regulation of lymphocyte apoptotic process	Biological Process	GO:0070229	2	26	0.0154933	0.152605	TSC22D3,1831:down|ADA,100:down
ossification	Biological Process	GO:0001503	7	354	0.0155748	0.152989	NR1I3,9970:down|MATN1,4146:down|CTGF,1490:down|COL2A1,1280:up|EGR2,1959:down|SNAI2,6591:down|DMP1,1758:down
positive regulation of stress-activated protein kinase signaling cascade	Biological Process	GO:0070304	4	131	0.0158563	0.155331	CTGF,1490:down|MAP3K6,9064:down|EDN1,1906:down|XDH,7498:down
regulation of TOR signaling	Biological Process	GO:0032006	3	72	0.0159479	0.155805	GATSL3,652968:down|HTR6,3362:down|FAM83D,81610:down
negative regulation of signal transduction by p53 class mediator	Biological Process	GO:1901797	2	27	0.0166534	0.16182	BDKRB2,624:down|SNAI2,6591:down
negative regulation of Notch signaling pathway	Biological Process	GO:0045746	2	27	0.0166534	0.16182	C8orf4,56892:down|NFKBIA,4792:down
single organism signaling	Biological Process	GO:0044700	51	5389	0.0169463	0.164177	CD101,9398:down|TSPAN15,23555:up|HTRA1,5654:down|STYX,6815:up|GABRR2,2570:down|CDKN1A,1026:down|ADA,100:down|CDS1,1040:down|FKBP1A,2280:up|GLP2R,9340:down|WDFY1,57590:down|CTGF,1490:down|ARHGEF37,389337:down|COL2A1,1280:up|HTR6,3362:down|PLEKHF1,79156:down|SGK1,6446:down|ARL4D,379:down|ARRDC2,27106:down|C8orf4,56892:down|SNAI2,6591:down|DDC,1644:down|CRB1,23418:up|CLEC7A,64581:up|MT2A,4502:down|P…
cellular response to transforming growth factor beta stimulus	Biological Process	GO:0071560	5	203	0.016987	0.164177	AMHR2,269:down|FKBP1A,2280:up|FOS,2353:down|HTRA1,5654:down|EDN1,1906:down
leukocyte homeostasis	Biological Process	GO:0001776	3	74	0.0171528	0.164895	KITLG,4254:up|TSC22D3,1831:down|ADA,100:down
negative regulation of blood vessel morphogenesis	Biological Process	GO:2000181	3	74	0.0171528	0.164895	APOH,350:down|SERPINE1,5054:down|XDH,7498:down
regulation of cell migration	Biological Process	GO:0030334	10	628	0.0172076	0.164982	APOH,350:down|EDN1,1906:down|SGK1,6446:down|KITLG,4254:up|C5AR1,728:down|C5AR2,27202:down|SERPINE1,5054:down|ADA,100:down|SNAI2,6591:down|LGR6,59352:down
signaling	Biological Process	GO:0023052	51	5399	0.0175769	0.167784	CD101,9398:down|TSPAN15,23555:up|HTRA1,5654:down|STYX,6815:up|GABRR2,2570:down|CDKN1A,1026:down|ADA,100:down|CDS1,1040:down|FKBP1A,2280:up|GLP2R,9340:down|WDFY1,57590:down|CTGF,1490:down|ARHGEF37,389337:down|COL2A1,1280:up|HTR6,3362:down|PLEKHF1,79156:down|SGK1,6446:down|ARL4D,379:down|ARRDC2,27106:down|C8orf4,56892:down|SNAI2,6591:down|DDC,1644:down|CRB1,23418:up|CLEC7A,64581:up|MT2A,4502:down|P…
fatty acid transport	Biological Process	GO:0015908	3	75	0.0177738	0.167784	BDKRB2,624:down|MFSD2A,84879:down|EDN1,1906:down
protein processing	Biological Process	GO:0016485	6	282	0.0178054	0.167784	APOH,350:down|C5AR1,728:down|SERPINE1,5054:down|C5AR2,27202:down|ACER2,340485:down|XDH,7498:down
regulation of T cell apoptotic process	Biological Process	GO:0070232	2	28	0.0178493	0.167784	TSC22D3,1831:down|ADA,100:down
positive regulation of cell cycle G1/S phase transition	Biological Process	GO:1902808	2	28	0.0178493	0.167784	KCNA5,3741:down|FAM83D,81610:down
positive regulation of intracellular signal transduction	Biological Process	GO:1902533	12	824	0.0178722	0.167784	FKBP1A,2280:up|CTGF,1490:down|EDN1,1906:down|HTR6,3362:down|C5AR1,728:down|KITLG,4254:up|PLEKHF1,79156:down|C5AR2,27202:down|C8orf4,56892:down|MAP3K6,9064:down|ADA,100:down|XDH,7498:down
response to transforming growth factor beta	Biological Process	GO:0071559	5	206	0.0179825	0.167784	AMHR2,269:down|FKBP1A,2280:up|FOS,2353:down|HTRA1,5654:down|EDN1,1906:down
response to mechanical stimulus	Biological Process	GO:0009612	5	206	0.0179825	0.167784	KCNA5,3741:down|FOS,2353:down|PIEZO2,63895:up|NFKBIA,4792:down|EDN1,1906:down
positive regulation of myeloid cell differentiation	Biological Process	GO:0045639	3	76	0.0184073	0.167784	KITLG,4254:up|CD101,9398:down|FOS,2353:down
response to endogenous stimulus	Biological Process	GO:0009719	19	1560	0.0188334	0.167784	HTRA1,5654:down|EDN1,1906:down|HMGCS2,3158:down|AMHR2,269:down|C5AR1,728:down|CDKN1A,1026:down|FOS,2353:down|ADA,100:down|EGR2,1959:down|FKBP1A,2280:up|GLP2R,9340:down|CTGF,1490:down|COL2A1,1280:up|NFKBIA,4792:down|SGK1,6446:down|NR1I3,9970:down|DDC,1644:down|SNAI2,6591:down|GATSL3,652968:down
receptor activity	Molecular Function	GO:0004872	15	1135	0.0189433	0.167784	GLP2R,9340:down|CLEC7A,64581:up|GPR160,26996:down|ENDOU,8909:down|PGLYRP1,8993:down|HTR6,3362:down|CR2,1380:up|AMHR2,269:down|C5AR1,728:down|NR1I3,9970:down|C5AR2,27202:down|IL12RB1,3594:down|GABRR2,2570:down|BDKRB2,624:down|LGR6,59352:down
cellular chemical homeostasis	Biological Process	GO:0055082	10	638	0.0189888	0.167784	FKBP1A,2280:up|MT2A,4502:down|HEPH,9843:down|ATP2C2,9914:down|EDN1,1906:down|C5AR1,728:down|SGK1,6446:down|KCNA5,3741:down|BDKRB2,624:down|GJB6,10804:down
regulation of protein localization to nucleus	Biological Process	GO:1900180	5	209	0.0190158	0.167784	CDKN1A,1026:down|C8orf4,56892:down|SNAI2,6591:down|NFKBIA,4792:down|TRIM29,23650:down
neural crest cell differentiation	Biological Process	GO:0014033	3	77	0.0190532	0.167784	KITLG,4254:up|SNAI2,6591:down|EDN1,1906:down
regulation of leukocyte chemotaxis	Biological Process	GO:0002688	3	77	0.0190532	0.167784	C5AR1,728:down|SERPINE1,5054:down|C5AR2,27202:down
negative regulation of cell-matrix adhesion	Biological Process	GO:0001953	2	29	0.0190806	0.167784	SERPINE1,5054:down|ACER2,340485:down
negative regulation of leukocyte migration	Biological Process	GO:0002686	2	29	0.0190806	0.167784	C5AR2,27202:down|ADA,100:down
immune effector process	Biological Process	GO:0002252	10	639	0.0191741	0.167784	CLEC7A,64581:up|HTRA1,5654:down|PGLYRP1,8993:down|CR2,1380:up|C5AR1,728:down|C5AR2,27202:down|IRF7,3665:up|IL12RB1,3594:down|C8orf4,56892:down|ADA,100:down
molecular transducer activity	Molecular Function	GO:0060089	18	1458	0.0195949	0.167784	CLEC7A,64581:up|PGLYRP1,8993:down|CR2,1380:up|AMHR2,269:down|C5AR1,728:down|IL12RB1,3594:down|GABRR2,2570:down|MAP3K6,9064:down|FKBP1A,2280:up|GLP2R,9340:down|GPR160,26996:down|ENDOU,8909:down|HTR6,3362:down|NR1I3,9970:down|C5AR2,27202:down|FST,10468:down|BDKRB2,624:down|LGR6,59352:down
cellular developmental process	Biological Process	GO:0048869	37	3665	0.019615	0.167784	CD101,9398:down|HTRA1,5654:down|CDKN1A,1026:down|ADA,100:down|MATN1,4146:down|CTGF,1490:down|COL2A1,1280:up|BFSP2,8419:up|SGK1,6446:down|NHLH1,4807:up|SNAI2,6591:down|HAPLN2,60484:down|CRB1,23418:up|PGLYRP1,8993:down|EDN1,1906:down|CR2,1380:up|PARVA,55742:down|IL12RB1,3594:down|PLK5,126520:up|FOS,2353:down|ANGPTL4,51129:down|EGR2,1959:down|CDK5RAP1,51654:down|CYTL1,54360:down|APOLD1,81575:down|MF…
response to fatty acid	Biological Process	GO:0070542	3	78	0.0197116	0.167784	CTGF,1490:down|EDN1,1906:down|HMGCS2,3158:down
regulation of lipase activity	Biological Process	GO:0060191	3	78	0.0197116	0.167784	APOH,350:down|C5AR1,728:down|ANGPTL4,51129:down
response to temperature stimulus	Biological Process	GO:0009266	5	211	0.0197261	0.167784	CDKN1A,1026:down|FOS,2353:down|C8orf4,56892:down|NFKBIA,4792:down|HMGCS2,3158:down
regulation of ERK1 and ERK2 cascade	Biological Process	GO:0070372	5	212	0.0200877	0.167784	C5AR1,728:down|C5AR2,27202:down|STYX,6815:up|CTGF,1490:down|FAM83D,81610:down
negative regulation of muscle cell apoptotic process	Biological Process	GO:0010656	2	30	0.0203466	0.167784	APOH,350:down|EDN1,1906:down
negative regulation of cyclin-dependent protein serine/threonine kinase activity	Biological Process	GO:0045736	2	30	0.0203466	0.167784	CDK5RAP1,51654:down|CDKN1A,1026:down
negative regulation of vasculature development	Biological Process	GO:1901343	3	79	0.0203824	0.167784	APOH,350:down|SERPINE1,5054:down|XDH,7498:down
cell communication	Biological Process	GO:0007154	52	5574	0.0206863	0.167784	CD101,9398:down|TSPAN15,23555:up|HTRA1,5654:down|STYX,6815:up|GABRR2,2570:down|CDKN1A,1026:down|ADA,100:down|CDS1,1040:down|GJB6,10804:down|FKBP1A,2280:up|GLP2R,9340:down|WDFY1,57590:down|CTGF,1490:down|ARHGEF37,389337:down|COL2A1,1280:up|HTR6,3362:down|PLEKHF1,79156:down|SGK1,6446:down|ARL4D,379:down|ARRDC2,27106:down|C8orf4,56892:down|SNAI2,6591:down|DDC,1644:down|CRB1,23418:up|CLEC7A,64581:up|…
immune response-regulating cell surface receptor signaling pathway	Biological Process	GO:0002768	6	292	0.0207423	0.167784	CR2,1380:up|C5AR1,728:down|CLEC7A,64581:up|FOS,2353:down|ADA,100:down|NFKBIA,4792:down
regulation of cell growth	Biological Process	GO:0001558	7	376	0.0209283	0.167784	IGFBPL1,347252:up|SGK1,6446:down|EAF2,55840:down|CDKN1A,1026:down|CTGF,1490:down|HTRA1,5654:down|FAM107A,11170:down
vasoconstriction	Biological Process	GO:0042310	3	80	0.0210658	0.167784	KCNA5,3741:down|BDKRB2,624:down|EDN1,1906:down
collagen trimer	Cellular Component	GO:0005581	3	80	0.0210658	0.167784	COL6A5,256076:up|COL2A1,1280:up|EMILIN2,84034:down
response to prostaglandin	Biological Process	GO:0034694	2	31	0.0216468	0.167784	EDN1,1906:down|HMGCS2,3158:down
toll-like receptor 4 signaling pathway	Biological Process	GO:0034142	2	31	0.0216468	0.167784	WDFY1,57590:down|NFKBIA,4792:down
multicellular organismal aging	Biological Process	GO:0010259	2	31	0.0216468	0.167784	DDC,1644:down|EDN1,1906:down
positive regulation of smooth muscle contraction	Biological Process	GO:0045987	2	31	0.0216468	0.167784	ADA,100:down|EDN1,1906:down
positive regulation of cytokine-mediated signaling pathway	Biological Process	GO:0001961	2	31	0.0216468	0.167784	IRF7,3665:up|EDN1,1906:down
negative regulation of signal transduction in absence of ligand	Biological Process	GO:1901099	2	31	0.0216468	0.167784	COL2A1,1280:up|SNAI2,6591:down
regulation of granulocyte chemotaxis	Biological Process	GO:0071622	2	31	0.0216468	0.167784	C5AR1,728:down|C5AR2,27202:down
negative regulation of extrinsic apoptotic signaling pathway in absence of ligand	Biological Process	GO:2001240	2	31	0.0216468	0.167784	COL2A1,1280:up|SNAI2,6591:down
cell-substrate adhesion	Biological Process	GO:0031589	6	295	0.0216839	0.167784	TECTA,7007:up|SERPINE1,5054:down|PARVA,55742:down|CTGF,1490:down|ACER2,340485:down|DMP1,1758:down
organ regeneration	Biological Process	GO:0031100	3	81	0.0217616	0.167784	APOH,350:down|C5AR1,728:down|CDKN1A,1026:down
MAPK export from nucleus	Biological Process	GO:0045204	1	3	0.0218748	0.167784	STYX,6815:up
endothelin B receptor binding	Molecular Function	GO:0031708	1	3	0.0218748	0.167784	EDN1,1906:down
dATP catabolic process	Biological Process	GO:0046061	1	3	0.0218748	0.167784	ADA,100:down
GINS complex	Cellular Component	GO:0000811	1	3	0.0218748	0.167784	GINS2,51659:down
negative regulation of activation-induced cell death of T cells	Biological Process	GO:0070236	1	3	0.0218748	0.167784	TSC22D3,1831:down
mast cell apoptotic process	Biological Process	GO:0033024	1	3	0.0218748	0.167784	KITLG,4254:up
oxidoreductase activity, acting on the CH-NH group of donors, oxygen as acceptor	Molecular Function	GO:0016647	1	3	0.0218748	0.167784	PIPOX,51268:up
regulation of protein phosphatase type 2B activity	Biological Process	GO:0032512	1	3	0.0218748	0.167784	FKBP1A,2280:up
regulation of adenosine receptor signaling pathway	Biological Process	GO:0060167	1	3	0.0218748	0.167784	ADA,100:down
inosine metabolic process	Biological Process	GO:0046102	1	3	0.0218748	0.167784	ADA,100:down
serotonin biosynthetic process	Biological Process	GO:0042427	1	3	0.0218748	0.167784	DDC,1644:down
deoxyribonucleoside catabolic process	Biological Process	GO:0046121	1	3	0.0218748	0.167784	ADA,100:down
neurotransmitter loading into synaptic vesicle	Biological Process	GO:0098700	1	3	0.0218748	0.167784	DDC,1644:down
regulation of mast cell proliferation	Biological Process	GO:0070666	1	3	0.0218748	0.167784	KITLG,4254:up
purine nucleobase salvage	Biological Process	GO:0043096	1	3	0.0218748	0.167784	ADA,100:down
brain segmentation	Biological Process	GO:0035284	1	3	0.0218748	0.167784	EGR2,1959:down
regulation of protein glycosylation in Golgi	Biological Process	GO:0090283	1	3	0.0218748	0.167784	ACER2,340485:down
RNA polymerase II core promoter sequence-specific DNA binding transcription factor activity involved in preinitiation complex assembly	Molecular Function	GO:0001075	1	3	0.0218748	0.167784	DACH2,117154:up
renal sodium ion absorption	Biological Process	GO:0070294	1	3	0.0218748	0.167784	SGK1,6446:down
phosphatidate cytidylyltransferase activity	Molecular Function	GO:0004605	1	3	0.0218748	0.167784	CDS1,1040:down
interleukin-12-mediated signaling pathway	Biological Process	GO:0035722	1	3	0.0218748	0.167784	IL12RB1,3594:down
androgen receptor activity	Molecular Function	GO:0004882	1	3	0.0218748	0.167784	NR1I3,9970:down
mast cell homeostasis	Biological Process	GO:0033023	1	3	0.0218748	0.167784	KITLG,4254:up
glucagon receptor activity	Molecular Function	GO:0004967	1	3	0.0218748	0.167784	GLP2R,9340:down
rhombomere 5 development	Biological Process	GO:0021571	1	3	0.0218748	0.167784	EGR2,1959:down
dentinogenesis	Biological Process	GO:0097187	1	3	0.0218748	0.167784	HTRA1,5654:down
N-acetylmuramoyl-L-alanine amidase activity	Molecular Function	GO:0008745	1	3	0.0218748	0.167784	PGLYRP1,8993:down
hypoxanthine metabolic process	Biological Process	GO:0046100	1	3	0.0218748	0.167784	ADA,100:down
regulation of collagen catabolic process	Biological Process	GO:0010710	1	3	0.0218748	0.167784	FAP,2191:up
negative regulation of protein glycosylation	Biological Process	GO:0060051	1	3	0.0218748	0.167784	ACER2,340485:down
cellular response to interleukin-12	Biological Process	GO:0071349	1	3	0.0218748	0.167784	IL12RB1,3594:down
regulation of smooth muscle cell-matrix adhesion	Biological Process	GO:2000097	1	3	0.0218748	0.167784	SERPINE1,5054:down
germinal center B cell differentiation	Biological Process	GO:0002314	1	3	0.0218748	0.167784	ADA,100:down
stem cell factor receptor binding	Molecular Function	GO:0005173	1	3	0.0218748	0.167784	KITLG,4254:up
lipoprotein lipase activator activity	Molecular Function	GO:0060230	1	3	0.0218748	0.167784	APOH,350:down
3-phosphoinositide-dependent protein kinase binding	Molecular Function	GO:0043423	1	3	0.0218748	0.167784	SGK1,6446:down
regulation of prostaglandin-endoperoxide synthase activity	Biological Process	GO:0060584	1	3	0.0218748	0.167784	EDN1,1906:down
positive regulation of mast cell proliferation	Biological Process	GO:0070668	1	3	0.0218748	0.167784	KITLG,4254:up
manganese-transporting ATPase activity	Molecular Function	GO:0015410	1	3	0.0218748	0.167784	ATP2C2,9914:down
negative regulation of response to alcohol	Biological Process	GO:1901420	1	3	0.0218748	0.167784	SNAI2,6591:down
organ senescence	Biological Process	GO:0010260	1	3	0.0218748	0.167784	CTGF,1490:down
maintenance of blood-brain barrier	Biological Process	GO:0035633	1	3	0.0218748	0.167784	BDKRB2,624:down
central nervous system segmentation	Biological Process	GO:0035283	1	3	0.0218748	0.167784	EGR2,1959:down
regulation of mast cell apoptotic process	Biological Process	GO:0033025	1	3	0.0218748	0.167784	KITLG,4254:up
rhombomere 3 development	Biological Process	GO:0021569	1	3	0.0218748	0.167784	EGR2,1959:down
positive regulation of chemokine-mediated signaling pathway	Biological Process	GO:0070101	1	3	0.0218748	0.167784	EDN1,1906:down
hypoxanthine biosynthetic process	Biological Process	GO:0046101	1	3	0.0218748	0.167784	ADA,100:down
response to linoleic acid	Biological Process	GO:0070543	1	3	0.0218748	0.167784	HMGCS2,3158:down
calcium-dependent protein kinase inhibitor activity	Molecular Function	GO:0008427	1	3	0.0218748	0.167784	CAMK2N1,55450:down
diacylglycerol cholinephosphotransferase activity	Molecular Function	GO:0004142	1	3	0.0218748	0.167784	CDS1,1040:down
synaptic vesicle amine transport	Biological Process	GO:0015842	1	3	0.0218748	0.167784	DDC,1644:down
positive regulation of prostaglandin-endoperoxide synthase activity	Biological Process	GO:0060585	1	3	0.0218748	0.167784	EDN1,1906:down
organic hydroxy compound biosynthetic process	Biological Process	GO:1901617	5	217	0.0219609	0.167883	ACER2,340485:down|SNAI2,6591:down|DDC,1644:down|CDS1,1040:down|HMGCS2,3158:down
regulation of cellular component movement	Biological Process	GO:0051270	11	750	0.0219808	0.167883	APOH,350:down|EDN1,1906:down|C5AR1,728:down|SGK1,6446:down|KITLG,4254:up|KCNA5,3741:down|C5AR2,27202:down|SERPINE1,5054:down|ADA,100:down|SNAI2,6591:down|LGR6,59352:down
alcohol biosynthetic process	Biological Process	GO:0046165	4	145	0.0221268	0.168641	ACER2,340485:down|SNAI2,6591:down|CDS1,1040:down|HMGCS2,3158:down
positive regulation of reactive oxygen species metabolic process	Biological Process	GO:2000379	3	82	0.0224698	0.170894	CDKN1A,1026:down|EDN1,1906:down|XDH,7498:down
negative regulation of endothelial cell proliferation	Biological Process	GO:0001937	2	32	0.0229806	0.17368	APOH,350:down|XDH,7498:down
neutral amino acid transmembrane transporter activity	Molecular Function	GO:0015175	2	32	0.0229806	0.17368	SLC38A5,92745:up|SLC43A1,8501:down
positive regulation of response to cytokine stimulus	Biological Process	GO:0060760	2	32	0.0229806	0.17368	IRF7,3665:up|EDN1,1906:down
cell growth	Biological Process	GO:0016049	8	473	0.0232911	0.175657	IGFBPL1,347252:up|CTGF,1490:down|HTRA1,5654:down|EDN1,1906:down|FAM107A,11170:down|SGK1,6446:down|CDKN1A,1026:down|EAF2,55840:down
TOR signaling	Biological Process	GO:0031929	3	84	0.0239239	0.180053	GATSL3,652968:down|HTR6,3362:down|FAM83D,81610:down
skeletal system development	Biological Process	GO:0001501	8	476	0.0240739	0.180805	CYTL1,54360:down|MATN1,4146:down|CTGF,1490:down|COL2A1,1280:up|EDN1,1906:down|CSRNP1,64651:down|HAPLN2,60484:down|SNAI2,6591:down
palate development	Biological Process	GO:0060021	3	85	0.0246696	0.18445	COL2A1,1280:up|SNAI2,6591:down|CSRNP1,64651:down
cation homeostasis	Biological Process	GO:0055080	9	571	0.0247539	0.18445	FKBP1A,2280:up|MT2A,4502:down|HEPH,9843:down|ATP2C2,9914:down|EDN1,1906:down|C5AR1,728:down|SGK1,6446:down|KCNA5,3741:down|BDKRB2,624:down
innate immune response-activating signal transduction	Biological Process	GO:0002758	5	224	0.0247693	0.18445	IRF7,3665:up|CLEC7A,64581:up|WDFY1,57590:down|PGLYRP1,8993:down|NFKBIA,4792:down
ERK1 and ERK2 cascade	Biological Process	GO:0070371	5	224	0.0247693	0.18445	C5AR1,728:down|C5AR2,27202:down|STYX,6815:up|CTGF,1490:down|FAM83D,81610:down
response to nitrogen compound	Biological Process	GO:1901698	12	864	0.0248151	0.18445	GLP2R,9340:down|CTGF,1490:down|NFKBIA,4792:down|EDN1,1906:down|HMGCS2,3158:down|C5AR1,728:down|CDKN1A,1026:down|FOS,2353:down|ADA,100:down|EGR2,1959:down|DDC,1644:down|GATSL3,652968:down
regulation of vasculature development	Biological Process	GO:1901342	5	225	0.0251885	0.186841	APOH,350:down|C5AR1,728:down|SERPINE1,5054:down|ANGPTL4,51129:down|XDH,7498:down
lipid localization	Biological Process	GO:0010876	6	306	0.0253839	0.187747	APOH,350:down|APOLD1,81575:down|BDKRB2,624:down|MFSD2A,84879:down|NFKBIA,4792:down|EDN1,1906:down
regulation of heart rate	Biological Process	GO:0002027	3	86	0.0254278	0.187747	KCNA5,3741:down|ADA,100:down|EDN1,1906:down
negative regulation of epithelial cell apoptotic process	Biological Process	GO:1904036	2	34	0.025747	0.187747	SERPINE1,5054:down|ANGPTL4,51129:down
regulation of cell motility	Biological Process	GO:2000145	10	672	0.0260694	0.187747	APOH,350:down|EDN1,1906:down|SGK1,6446:down|KITLG,4254:up|C5AR1,728:down|C5AR2,27202:down|SERPINE1,5054:down|ADA,100:down|SNAI2,6591:down|LGR6,59352:down
endothelial cell differentiation	Biological Process	GO:0045446	3	87	0.0261985	0.187747	APOLD1,81575:down|HAPLN2,60484:down|XDH,7498:down
body fluid secretion	Biological Process	GO:0007589	3	87	0.0261985	0.187747	ADA,100:down|EDN1,1906:down|XDH,7498:down
activation of innate immune response	Biological Process	GO:0002218	5	229	0.0269109	0.187747	IRF7,3665:up|CLEC7A,64581:up|WDFY1,57590:down|PGLYRP1,8993:down|NFKBIA,4792:down
positive regulation of leukocyte migration	Biological Process	GO:0002687	3	88	0.0269817	0.187747	C5AR1,728:down|KITLG,4254:up|SERPINE1,5054:down
cytoplasmic membrane-bounded vesicle lumen	Cellular Component	GO:0060205	3	88	0.0269817	0.187747	APOH,350:down|SERPINE1,5054:down|ADA,100:down
neutral amino acid transport	Biological Process	GO:0015804	2	35	0.0271784	0.187747	SLC38A5,92745:up|SLC43A1,8501:down
icosanoid secretion	Biological Process	GO:0032309	2	35	0.0271784	0.187747	BDKRB2,624:down|EDN1,1906:down
positive regulation of cell cycle	Biological Process	GO:0045787	6	312	0.02757	0.187747	FAP,2191:up|KCNA5,3741:down|CDKN1A,1026:down|CTGF,1490:down|EDN1,1906:down|FAM83D,81610:down
sequence-specific DNA binding transcription factor activity	Molecular Function	GO:0003700	13	982	0.027957	0.187747	TSC22D3,1831:down|CSRNP1,64651:down|NR1I3,9970:down|IRF7,3665:up|EAF2,55840:down|FOS,2353:down|DACH2,117154:up|MAFF,23764:down|EGR2,1959:down|SNAI2,6591:down|NHLH1,4807:up|TRIM29,23650:down|HIF3A,64344:down
nucleic acid binding transcription factor activity	Molecular Function	GO:0001071	13	982	0.027957	0.187747	TSC22D3,1831:down|CSRNP1,64651:down|NR1I3,9970:down|IRF7,3665:up|EAF2,55840:down|FOS,2353:down|DACH2,117154:up|MAFF,23764:down|EGR2,1959:down|SNAI2,6591:down|NHLH1,4807:up|TRIM29,23650:down|HIF3A,64344:down
defense response to bacterium	Biological Process	GO:0042742	4	156	0.0279829	0.187747	C5AR1,728:down|JCHAIN,3512:up|SERPINE1,5054:down|PGLYRP1,8993:down
inorganic ion homeostasis	Biological Process	GO:0098771	9	584	0.0280743	0.187747	FKBP1A,2280:up|MT2A,4502:down|HEPH,9843:down|ATP2C2,9914:down|EDN1,1906:down|C5AR1,728:down|SGK1,6446:down|KCNA5,3741:down|BDKRB2,624:down
leukocyte proliferation	Biological Process	GO:0070661	5	232	0.028251	0.187747	CR2,1380:up|KITLG,4254:up|IL12RB1,3594:down|CDKN1A,1026:down|ADA,100:down
vesicle lumen	Cellular Component	GO:0031983	3	90	0.0285853	0.187747	APOH,350:down|SERPINE1,5054:down|ADA,100:down
protease binding	Molecular Function	GO:0002020	3	90	0.0285853	0.187747	FAP,2191:up|SERPINE1,5054:down|BDKRB2,624:down
positive regulation of alpha-beta T cell differentiation	Biological Process	GO:0046638	2	36	0.0286412	0.187747	IL12RB1,3594:down|ADA,100:down
nucleobase metabolic process	Biological Process	GO:0009112	2	36	0.0286412	0.187747	ADA,100:down|XDH,7498:down
regulation of collagen metabolic process	Biological Process	GO:0010712	2	36	0.0286412	0.187747	FAP,2191:up|CTGF,1490:down
sleep	Biological Process	GO:0030431	2	36	0.0286412	0.187747	FOS,2353:down|ADA,100:down
cell cycle G1/S phase transition	Biological Process	GO:0044843	5	233	0.0287069	0.187747	KCNA5,3741:down|CDKN1A,1026:down|PLK5,126520:up|C8orf4,56892:down|FAM83D,81610:down
cell activation	Biological Process	GO:0001775	11	783	0.0289696	0.187747	FKBP1A,2280:up|CLEC7A,64581:up|APOLD1,81575:down|CTGF,1490:down|PGLYRP1,8993:down|EDN1,1906:down|CR2,1380:up|CDKN1A,1026:down|IL12RB1,3594:down|C8orf4,56892:down|ADA,100:down
positive regulation of transcription from RNA polymerase II promoter	Biological Process	GO:0045944	13	987	0.0289766	0.187747	CYTL1,54360:down|NFKBIA,4792:down|EDN1,1906:down|CSRNP1,64651:down|NR1I3,9970:down|IRF7,3665:up|SERPINE1,5054:down|EAF2,55840:down|FOS,2353:down|MAFF,23764:down|EGR2,1959:down|NHLH1,4807:up|HIF3A,64344:down
response to erythropoietin	Biological Process	GO:0036017	1	4	0.0290605	0.187747	MT2A,4502:down
intrinsic apoptotic signaling pathway in response to osmotic stress	Biological Process	GO:0008627	1	4	0.0290605	0.187747	BDKRB2,624:down
intestinal epithelial cell maturation	Biological Process	GO:0060574	1	4	0.0290605	0.187747	CDKN1A,1026:down
vein smooth muscle contraction	Biological Process	GO:0014826	1	4	0.0290605	0.187747	EDN1,1906:down
negative regulation of respiratory burst	Biological Process	GO:0060268	1	4	0.0290605	0.187747	APOH,350:down
Mullerian duct regression	Biological Process	GO:0001880	1	4	0.0290605	0.187747	AMHR2,269:down
double-strand break repair via break-induced replication	Biological Process	GO:0000727	1	4	0.0290605	0.187747	GINS2,51659:down
regulation of vascular wound healing	Biological Process	GO:0061043	1	4	0.0290605	0.187747	SERPINE1,5054:down
renal sodium ion transport	Biological Process	GO:0003096	1	4	0.0290605	0.187747	SGK1,6446:down
positive regulation of T-helper 17 cell lineage commitment	Biological Process	GO:2000330	1	4	0.0290605	0.187747	IL12RB1,3594:down
negative regulation of cell adhesion involved in substrate-bound cell migration	Biological Process	GO:0006933	1	4	0.0290605	0.187747	SNAI2,6591:down
mechanically-gated ion channel activity	Molecular Function	GO:0008381	1	4	0.0290605	0.187747	PIEZO2,63895:up
DNA replication preinitiation complex	Cellular Component	GO:0031261	1	4	0.0290605	0.187747	GINS2,51659:down
L-lysine catabolic process to acetyl-CoA	Biological Process	GO:0019474	1	4	0.0290605	0.187747	PIPOX,51268:up
response to interleukin-3	Biological Process	GO:0036015	1	4	0.0290605	0.187747	MT2A,4502:down
purine nucleobase catabolic process	Biological Process	GO:0006145	1	4	0.0290605	0.187747	XDH,7498:down
beta-2 adrenergic receptor binding	Molecular Function	GO:0031698	1	4	0.0290605	0.187747	BDKRB2,624:down
terminal cisterna	Cellular Component	GO:0014802	1	4	0.0290605	0.187747	FKBP1A,2280:up
parallel actin filament bundle assembly	Biological Process	GO:0030046	1	4	0.0290605	0.187747	ESPN,83715:down
triglyceride transport	Biological Process	GO:0034197	1	4	0.0290605	0.187747	APOH,350:down
L-lysine catabolic process	Biological Process	GO:0019477	1	4	0.0290605	0.187747	PIPOX,51268:up
bundle of His cell action potential	Biological Process	GO:0086043	1	4	0.0290605	0.187747	KCNA5,3741:down
L-lysine metabolic process	Biological Process	GO:0046440	1	4	0.0290605	0.187747	PIPOX,51268:up
NADPH oxidation	Biological Process	GO:0070995	1	4	0.0290605	0.187747	FMO2,2327:down
calcium-dependent protein kinase regulator activity	Molecular Function	GO:0010858	1	4	0.0290605	0.187747	CAMK2N1,55450:down
bundle of His cell to Purkinje myocyte signaling	Biological Process	GO:0086028	1	4	0.0290605	0.187747	KCNA5,3741:down
acylglycerol transport	Biological Process	GO:0034196	1	4	0.0290605	0.187747	APOH,350:down
regulation of intrinsic apoptotic signaling pathway in response to osmotic stress	Biological Process	GO:1902218	1	4	0.0290605	0.187747	BDKRB2,624:down
negative regulation of cell proliferation involved in contact inhibition	Biological Process	GO:0060244	1	4	0.0290605	0.187747	FAP,2191:up
negative regulation of intrinsic apoptotic signaling pathway in response to osmotic stress	Biological Process	GO:1902219	1	4	0.0290605	0.187747	BDKRB2,624:down
negative regulation of extracellular matrix disassembly	Biological Process	GO:0010716	1	4	0.0290605	0.187747	FAP,2191:up
cellular response to erythropoietin	Biological Process	GO:0036018	1	4	0.0290605	0.187747	MT2A,4502:down
glucocorticoid mediated signaling pathway	Biological Process	GO:0043402	1	4	0.0290605	0.187747	SGK1,6446:down
regulation of mature B cell apoptotic process	Biological Process	GO:0002905	1	4	0.0290605	0.187747	ADA,100:down
cell migration involved in endocardial cushion formation	Biological Process	GO:0003273	1	4	0.0290605	0.187747	SNAI2,6591:down
mechanically gated channel activity	Molecular Function	GO:0022833	1	4	0.0290605	0.187747	PIEZO2,63895:up
negative regulation of nitric-oxide synthase biosynthetic process	Biological Process	GO:0051771	1	4	0.0290605	0.187747	EDN1,1906:down
nucleotide-binding oligomerization domain containing 1 signaling pathway	Biological Process	GO:0070427	1	4	0.0290605	0.187747	NFKBIA,4792:down
RNA polymerase II transcription repressor complex	Cellular Component	GO:0090571	1	4	0.0290605	0.187747	LIN52,91750:up
response to anoxia	Biological Process	GO:0034059	1	4	0.0290605	0.187747	CTGF,1490:down
cellular response to interleukin-3	Biological Process	GO:0036016	1	4	0.0290605	0.187747	MT2A,4502:down
mast cell proliferation	Biological Process	GO:0070662	1	4	0.0290605	0.187747	KITLG,4254:up
bombesin receptor binding	Molecular Function	GO:0031705	1	4	0.0290605	0.187747	EDN1,1906:down
peptidoglycan receptor activity	Molecular Function	GO:0016019	1	4	0.0290605	0.187747	PGLYRP1,8993:down
negative regulation of mature B cell apoptotic process	Biological Process	GO:0002906	1	4	0.0290605	0.187747	ADA,100:down
mature B cell apoptotic process	Biological Process	GO:0002901	1	4	0.0290605	0.187747	ADA,100:down
Notch signaling pathway	Biological Process	GO:0007219	4	158	0.0291378	0.18791	KCNA5,3741:down|C8orf4,56892:down|SNAI2,6591:down|NFKBIA,4792:down
regulation of cyclin-dependent protein kinase activity	Biological Process	GO:1904029	3	91	0.0294058	0.188962	CAMK2N1,55450:down|CDK5RAP1,51654:down|CDKN1A,1026:down
positive regulation of blood circulation	Biological Process	GO:1903524	3	91	0.0294058	0.188962	CTGF,1490:down|ADA,100:down|EDN1,1906:down
response to wounding	Biological Process	GO:0009611	11	786	0.0296764	0.190362	FAP,2191:up|APOH,350:down|CTGF,1490:down|PGLYRP1,8993:down|EDN1,1906:down|C5AR1,728:down|C5AR2,27202:down|SERPINE1,5054:down|MAFF,23764:down|ADA,100:down|PLLP,51090:up
positive regulation of B cell proliferation	Biological Process	GO:0030890	2	37	0.030135	0.192618	CDKN1A,1026:down|ADA,100:down
response to testosterone	Biological Process	GO:0033574	2	37	0.030135	0.192618	EDN1,1906:down|HMGCS2,3158:down
regulation of muscle contraction	Biological Process	GO:0006937	4	160	0.0303206	0.193462	KCNA5,3741:down|CTGF,1490:down|ADA,100:down|EDN1,1906:down
intrinsic component of membrane	Cellular Component	GO:0031224	43	4530	0.0305361	0.194493	CWH43,80157:down|TMEM52,339456:down|CD101,9398:down|TSPAN15,23555:up|ATP2C2,9914:down|GABRR2,2570:down|CLDN14,23562:down|PIEZO2,63895:up|CDS1,1040:down|PLLP,51090:up|GJB6,10804:down|OPALIN,93377:up|TECTA,7007:up|GLP2R,9340:down|SLC25A34,284723:down|SLC38A5,92745:up|LRRC8D,55144:down|HEPH,9843:down|HTR6,3362:down|FAP,2191:up|CRB1,23418:up|CLEC7A,64581:up|KIRREL2,84063:down|GDPD3,79153:down|CR2,138…
skeletal muscle tissue development	Biological Process	GO:0007519	4	161	0.0309226	0.196607	FOS,2353:down|MAFF,23764:down|TSC22D3,1831:down|EGR2,1959:down
ion transport	Biological Process	GO:0006811	17	1427	0.0313446	0.198396	TSC22D3,1831:down|ATP2C2,9914:down|EDN1,1906:down|KCNA5,3741:down|GABRR2,2570:down|ADA,100:down|PIEZO2,63895:up|PLLP,51090:up|FKBP1A,2280:up|SLC38A5,92745:up|CTGF,1490:down|HEPH,9843:down|LRRC8D,55144:down|MFSD2A,84879:down|SGK1,6446:down|BDKRB2,624:down|SLC43A1,8501:down
cell motility	Biological Process	GO:0048870	15	1210	0.0313691	0.198396	FAP,2191:up|APOH,350:down|CTGF,1490:down|EDN1,1906:down|HTR6,3362:down|FAM83D,81610:down|C5AR1,728:down|SGK1,6446:down|KITLG,4254:up|SERPINE1,5054:down|C5AR2,27202:down|PARVA,55742:down|ADA,100:down|SNAI2,6591:down|LGR6,59352:down
localization of cell	Biological Process	GO:0051674	15	1210	0.0313691	0.198396	FAP,2191:up|APOH,350:down|CTGF,1490:down|EDN1,1906:down|HTR6,3362:down|FAM83D,81610:down|C5AR1,728:down|SGK1,6446:down|KITLG,4254:up|SERPINE1,5054:down|C5AR2,27202:down|PARVA,55742:down|ADA,100:down|SNAI2,6591:down|LGR6,59352:down
transforming growth factor beta receptor signaling pathway	Biological Process	GO:0007179	4	162	0.0315316	0.199074	AMHR2,269:down|FKBP1A,2280:up|FOS,2353:down|HTRA1,5654:down
fatty acid derivative transport	Biological Process	GO:1901571	2	38	0.0316591	0.199182	BDKRB2,624:down|EDN1,1906:down
icosanoid transport	Biological Process	GO:0071715	2	38	0.0316591	0.199182	BDKRB2,624:down|EDN1,1906:down
positive regulation of biological process	Biological Process	GO:0048518	48	5182	0.0318631	0.200116	CD101,9398:down|HTRA1,5654:down|JCHAIN,3512:up|CDKN1A,1026:down|ADA,100:down|FKBP1A,2280:up|GLP2R,9340:down|WDFY1,57590:down|CTGF,1490:down|ARHGEF37,389337:down|HTR6,3362:down|PLEKHF1,79156:down|SGK1,6446:down|ESPN,83715:down|C8orf4,56892:down|NHLH1,4807:up|SNAI2,6591:down|FAP,2191:up|CLEC7A,64581:up|PGLYRP1,8993:down|EDN1,1906:down|CR2,1380:up|C5AR1,728:down|KCNA5,3741:down|IL12RB1,3594:down|EAF…
extracellular space	Cellular Component	GO:0005615	14	1108	0.0323386	0.202749	FAP,2191:up|APOH,350:down|CYTL1,54360:down|CTGF,1490:down|HTRA1,5654:down|COL2A1,1280:up|ENDOU,8909:down|EDN1,1906:down|KITLG,4254:up|JCHAIN,3512:up|SERPINE1,5054:down|ANGPTL4,51129:down|ADA,100:down|XDH,7498:down
smooth muscle contraction	Biological Process	GO:0006939	3	95	0.0328114	0.205356	BDKRB2,624:down|ADA,100:down|EDN1,1906:down
regulation of humoral immune response	Biological Process	GO:0002920	2	39	0.0332131	0.206781	C5AR1,728:down|C5AR2,27202:down
regulation of endothelial cell apoptotic process	Biological Process	GO:2000351	2	39	0.0332131	0.206781	SERPINE1,5054:down|ANGPTL4,51129:down
activin receptor signaling pathway	Biological Process	GO:0032924	2	39	0.0332131	0.206781	FKBP1A,2280:up|FST,10468:down
negative regulation of homeostatic process	Biological Process	GO:0032845	4	165	0.0334009	0.206781	KITLG,4254:up|FKBP1A,2280:up|TSC22D3,1831:down|ADA,100:down
cellular response to biotic stimulus	Biological Process	GO:0071216	4	165	0.0334009	0.206781	SERPINE1,5054:down|CLEC7A,64581:up|NFKBIA,4792:down|HMGCS2,3158:down
integral component of membrane	Cellular Component	GO:0016021	42	4429	0.0334117	0.206781	CWH43,80157:down|TMEM52,339456:down|CD101,9398:down|TSPAN15,23555:up|ATP2C2,9914:down|GABRR2,2570:down|CLDN14,23562:down|PIEZO2,63895:up|CDS1,1040:down|PLLP,51090:up|GJB6,10804:down|OPALIN,93377:up|GLP2R,9340:down|SLC25A34,284723:down|SLC38A5,92745:up|LRRC8D,55144:down|HEPH,9843:down|HTR6,3362:down|FAP,2191:up|CRB1,23418:up|CLEC7A,64581:up|KIRREL2,84063:down|GDPD3,79153:down|CR2,1380:up|AMHR2,269…
regulation of response to external stimulus	Biological Process	GO:0032101	11	802	0.0336573	0.206781	FAP,2191:up|APOH,350:down|HTRA1,5654:down|PGLYRP1,8993:down|EDN1,1906:down|C5AR1,728:down|C5AR2,27202:down|SERPINE1,5054:down|IL12RB1,3594:down|ADA,100:down|SNAI2,6591:down
negative regulation of extrinsic apoptotic signaling pathway	Biological Process	GO:2001237	3	96	0.0336936	0.206781	SERPINE1,5054:down|COL2A1,1280:up|SNAI2,6591:down
regulation of cell cycle	Biological Process	GO:0051726	12	905	0.0338218	0.206781	FAP,2191:up|CAMK2N1,55450:down|CDK5RAP1,51654:down|CTGF,1490:down|EDN1,1906:down|FAM83D,81610:down|SGK1,6446:down|KCNA5,3741:down|CDKN1A,1026:down|PLK5,126520:up|LIN52,91750:up|C8orf4,56892:down
transmembrane signaling receptor activity	Molecular Function	GO:0004888	11	803	0.0339181	0.206781	GLP2R,9340:down|GPR160,26996:down|HTR6,3362:down|CR2,1380:up|AMHR2,269:down|C5AR1,728:down|C5AR2,27202:down|GABRR2,2570:down|IL12RB1,3594:down|BDKRB2,624:down|LGR6,59352:down
positive regulation of developmental process	Biological Process	GO:0051094	14	1119	0.0347403	0.206781	CD101,9398:down|CTGF,1490:down|EDN1,1906:down|C5AR1,728:down|SGK1,6446:down|KITLG,4254:up|SERPINE1,5054:down|IL12RB1,3594:down|FST,10468:down|PLK5,126520:up|FOS,2353:down|ANGPTL4,51129:down|ADA,100:down|SNAI2,6591:down
transcription from RNA polymerase II promoter	Biological Process	GO:0006366	21	1898	0.0352839	0.206781	HTRA1,5654:down|TSC22D3,1831:down|EDN1,1906:down|C5AR1,728:down|EAF2,55840:down|FOS,2353:down|DACH2,117154:up|EGR2,1959:down|CYTL1,54360:down|CTGF,1490:down|NFKBIA,4792:down|CSRNP1,64651:down|NR1I3,9970:down|SERPINE1,5054:down|IRF7,3665:up|FST,10468:down|MAFF,23764:down|SNAI2,6591:down|NHLH1,4807:up|TRIM29,23650:down|HIF3A,64344:down
mesenchymal cell development	Biological Process	GO:0014031	4	169	0.0359924	0.206781	KITLG,4254:up|SNAI2,6591:down|EDN1,1906:down|FAM83D,81610:down
negative regulation of plasminogen activation	Biological Process	GO:0010757	1	5	0.0361938	0.206781	SERPINE1,5054:down
N,N-dimethylaniline monooxygenase activity	Molecular Function	GO:0004499	1	5	0.0361938	0.206781	FMO2,2327:down
chondrocyte development involved in endochondral bone morphogenesis	Biological Process	GO:0003433	1	5	0.0361938	0.206781	MATN1,4146:down
replication fork protection complex	Cellular Component	GO:0031298	1	5	0.0361938	0.206781	GINS2,51659:down
positive regulation of melanocyte differentiation	Biological Process	GO:0045636	1	5	0.0361938	0.206781	KITLG,4254:up
olfactory receptor binding	Molecular Function	GO:0031849	1	5	0.0361938	0.206781	RTP1,132112:down
extracellular matrix constituent secretion	Biological Process	GO:0070278	1	5	0.0361938	0.206781	CTGF,1490:down
immunoglobulin complex	Cellular Component	GO:0019814	1	5	0.0361938	0.206781	JCHAIN,3512:up
ceramidase activity	Molecular Function	GO:0017040	1	5	0.0361938	0.206781	ACER2,340485:down
growth plate cartilage chondrocyte differentiation	Biological Process	GO:0003418	1	5	0.0361938	0.206781	MATN1,4146:down
negative regulation of vascular endothelial growth factor signaling pathway	Biological Process	GO:1900747	1	5	0.0361938	0.206781	XDH,7498:down
oxygen metabolic process	Biological Process	GO:0072592	1	5	0.0361938	0.206781	FMO2,2327:down
interleukin-12 receptor binding	Molecular Function	GO:0005143	1	5	0.0361938	0.206781	IL12RB1,3594:down
regulation of activation-induced cell death of T cells	Biological Process	GO:0070235	1	5	0.0361938	0.206781	TSC22D3,1831:down
positive regulation of sarcomere organization	Biological Process	GO:0060298	1	5	0.0361938	0.206781	EDN1,1906:down
response to interleukin-12	Biological Process	GO:0070671	1	5	0.0361938	0.206781	IL12RB1,3594:down
negative regulation of macrophage apoptotic process	Biological Process	GO:2000110	1	5	0.0361938	0.206781	IRF7,3665:up
protein glycosylation in Golgi	Biological Process	GO:0033578	1	5	0.0361938	0.206781	ACER2,340485:down
negative regulation of endothelial cell differentiation	Biological Process	GO:0045602	1	5	0.0361938	0.206781	XDH,7498:down
Weibel-Palade body	Cellular Component	GO:0033093	1	5	0.0361938	0.206781	EDN1,1906:down
positive regulation of hematopoietic stem cell proliferation	Biological Process	GO:1902035	1	5	0.0361938	0.206781	KITLG,4254:up
regulation of T-helper 17 cell lineage commitment	Biological Process	GO:2000328	1	5	0.0361938	0.206781	IL12RB1,3594:down
primary amino compound biosynthetic process	Biological Process	GO:1901162	1	5	0.0361938	0.206781	DDC,1644:down
regulation of systemic arterial blood pressure by endothelin	Biological Process	GO:0003100	1	5	0.0361938	0.206781	EDN1,1906:down
extracellular matrix constituent conferring elasticity	Molecular Function	GO:0030023	1	5	0.0361938	0.206781	EMILIN2,84034:down
molybdopterin cofactor binding	Molecular Function	GO:0043546	1	5	0.0361938	0.206781	XDH,7498:down
smooth muscle cell-matrix adhesion	Biological Process	GO:0061302	1	5	0.0361938	0.206781	SERPINE1,5054:down
purine deoxyribonucleoside triphosphate catabolic process	Biological Process	GO:0009217	1	5	0.0361938	0.206781	ADA,100:down
negative regulation of natural killer cell activation	Biological Process	GO:0032815	1	5	0.0361938	0.206781	PGLYRP1,8993:down
negative regulation of vitamin metabolic process	Biological Process	GO:0046137	1	5	0.0361938	0.206781	SNAI2,6591:down
transferase activity, transferring acyl groups, acyl groups converted into alkyl on transfer	Molecular Function	GO:0046912	1	5	0.0361938	0.206781	HMGCS2,3158:down
indole-containing compound biosynthetic process	Biological Process	GO:0042435	1	5	0.0361938	0.206781	DDC,1644:down
positive regulation of myoblast proliferation	Biological Process	GO:2000288	1	5	0.0361938	0.206781	KCNA5,3741:down
chorionic trophoblast cell differentiation	Biological Process	GO:0060718	1	5	0.0361938	0.206781	HTRA1,5654:down
negative regulation of vitamin D biosynthetic process	Biological Process	GO:0010957	1	5	0.0361938	0.206781	SNAI2,6591:down
indolalkylamine biosynthetic process	Biological Process	GO:0046219	1	5	0.0361938	0.206781	DDC,1644:down
positive regulation of G0 to G1 transition	Biological Process	GO:0070318	1	5	0.0361938	0.206781	CTGF,1490:down
negative regulation of lipoprotein lipase activity	Biological Process	GO:0051005	1	5	0.0361938	0.206781	ANGPTL4,51129:down
positive regulation of T-helper 17 cell differentiation	Biological Process	GO:2000321	1	5	0.0361938	0.206781	IL12RB1,3594:down
response to pyrethroid	Biological Process	GO:0046684	1	5	0.0361938	0.206781	DDC,1644:down
MRF binding	Molecular Function	GO:0043426	1	5	0.0361938	0.206781	TSC22D3,1831:down
rhythmic synaptic transmission	Biological Process	GO:0060024	1	5	0.0361938	0.206781	EDN1,1906:down
heterotypic cell-cell adhesion	Biological Process	GO:0034113	2	41	0.0364087	0.207679	PARVA,55742:down|ITGAD,3681:down
skeletal muscle organ development	Biological Process	GO:0060538	4	170	0.036658	0.208771	FOS,2353:down|MAFF,23764:down|TSC22D3,1831:down|EGR2,1959:down
cytosolic calcium ion homeostasis	Biological Process	GO:0051480	5	250	0.03718	0.21108	C5AR1,728:down|KCNA5,3741:down|FKBP1A,2280:up|BDKRB2,624:down|EDN1,1906:down
locomotion	Biological Process	GO:0040011	17	1457	0.0371805	0.21108	FAP,2191:up|EDN1,1906:down|CR2,1380:up|C5AR1,728:down|PARVA,55742:down|ADA,100:down|EGR2,1959:down|APOH,350:down|CTGF,1490:down|FAM83D,81610:down|HTR6,3362:down|KITLG,4254:up|SGK1,6446:down|C5AR2,27202:down|SERPINE1,5054:down|SNAI2,6591:down|LGR6,59352:down
regulation of protein import into nucleus	Biological Process	GO:0042306	4	171	0.0373307	0.211599	CDKN1A,1026:down|C8orf4,56892:down|SNAI2,6591:down|NFKBIA,4792:down
regulation of MAPK cascade	Biological Process	GO:0043408	9	616	0.0375669	0.212478	CTGF,1490:down|EDN1,1906:down|FAM83D,81610:down|KITLG,4254:up|C5AR1,728:down|C5AR2,27202:down|STYX,6815:up|MAP3K6,9064:down|XDH,7498:down
positive regulation of cellular process	Biological Process	GO:0048522	42	4464	0.0376965	0.212478	CD101,9398:down|HTRA1,5654:down|JCHAIN,3512:up|CDKN1A,1026:down|ADA,100:down|FKBP1A,2280:up|GLP2R,9340:down|WDFY1,57590:down|CTGF,1490:down|HTR6,3362:down|SGK1,6446:down|PLEKHF1,79156:down|ESPN,83715:down|C8orf4,56892:down|NHLH1,4807:up|SNAI2,6591:down|FAP,2191:up|EDN1,1906:down|C5AR1,728:down|KCNA5,3741:down|IL12RB1,3594:down|EAF2,55840:down|PLK5,126520:up|FOS,2353:down|MAP3K6,9064:down|EGR2,195…
cofactor binding	Molecular Function	GO:0048037	5	251	0.0377215	0.212478	SGK1,6446:down|FMO2,2327:down|ETNPPL,64850:down|DDC,1644:down|XDH,7498:down
regulation of inflammatory response	Biological Process	GO:0050727	5	251	0.0377215	0.212478	C5AR1,728:down|SERPINE1,5054:down|C5AR2,27202:down|ADA,100:down|PGLYRP1,8993:down
cellular calcium ion homeostasis	Biological Process	GO:0006874	6	337	0.0380126	0.213324	C5AR1,728:down|KCNA5,3741:down|FKBP1A,2280:up|BDKRB2,624:down|ATP2C2,9914:down|EDN1,1906:down
regulation of muscle cell apoptotic process	Biological Process	GO:0010660	2	42	0.0380493	0.213324	APOH,350:down|EDN1,1906:down
T cell apoptotic process	Biological Process	GO:0070231	2	42	0.0380493	0.213324	TSC22D3,1831:down|ADA,100:down
myeloid leukocyte differentiation	Biological Process	GO:0002573	4	173	0.0386974	0.216621	KITLG,4254:up|IRF7,3665:up|CD101,9398:down|FOS,2353:down
negative regulation of phosphorus metabolic process	Biological Process	GO:0010563	8	523	0.038859	0.216852	CAMK2N1,55450:down|CDK5RAP1,51654:down|FKBP1A,2280:up|KIRREL2,84063:down|EDN1,1906:down|CDKN1A,1026:down|BDKRB2,624:down|XDH,7498:down
negative regulation of phosphate metabolic process	Biological Process	GO:0045936	8	523	0.038859	0.216852	CAMK2N1,55450:down|CDK5RAP1,51654:down|FKBP1A,2280:up|KIRREL2,84063:down|EDN1,1906:down|CDKN1A,1026:down|BDKRB2,624:down|XDH,7498:down
renal system process	Biological Process	GO:0003014	3	102	0.039244	0.218663	JCHAIN,3512:up|SGK1,6446:down|EDN1,1906:down
endothelial cell apoptotic process	Biological Process	GO:0072577	2	43	0.0397177	0.22096	SERPINE1,5054:down|ANGPTL4,51129:down
regulation of locomotion	Biological Process	GO:0040012	10	724	0.0403158	0.223384	APOH,350:down|EDN1,1906:down|SGK1,6446:down|KITLG,4254:up|C5AR1,728:down|C5AR2,27202:down|SERPINE1,5054:down|ADA,100:down|SNAI2,6591:down|LGR6,59352:down
response to ketone	Biological Process	GO:1901654	4	176	0.0408008	0.223384	CDKN1A,1026:down|FOS,2353:down|EDN1,1906:down|HMGCS2,3158:down
cellular response to endogenous stimulus	Biological Process	GO:0071495	14	1145	0.0409311	0.223384	FKBP1A,2280:up|GLP2R,9340:down|CTGF,1490:down|HTRA1,5654:down|COL2A1,1280:up|EDN1,1906:down|HMGCS2,3158:down|AMHR2,269:down|NR1I3,9970:down|SGK1,6446:down|FOS,2353:down|SNAI2,6591:down|DDC,1644:down|GATSL3,652968:down
structural molecule activity	Molecular Function	GO:0005198	9	626	0.0409379	0.223384	TECTA,7007:up|MATN1,4146:down|SLC25A34,284723:down|COL2A1,1280:up|MUC6,4588:up|EMILIN2,84034:down|BFSP2,8419:up|CLDN14,23562:down|HAPLN2,60484:down
acid secretion	Biological Process	GO:0046717	3	104	0.0411913	0.223384	SGK1,6446:down|BDKRB2,624:down|EDN1,1906:down
response to cold	Biological Process	GO:0009409	2	44	0.0414135	0.223384	FOS,2353:down|NFKBIA,4792:down
regulation of chondrocyte differentiation	Biological Process	GO:0032330	2	44	0.0414135	0.223384	CTGF,1490:down|SNAI2,6591:down
regulation of multicellular organismal metabolic process	Biological Process	GO:0044246	2	44	0.0414135	0.223384	FAP,2191:up|CTGF,1490:down
integrin binding	Molecular Function	GO:0005178	3	105	0.0421829	0.223384	FAP,2191:up|CTGF,1490:down|DMP1,1758:down
positive regulation of MAPK cascade	Biological Process	GO:0043410	7	437	0.0421904	0.223384	C5AR1,728:down|KITLG,4254:up|C5AR2,27202:down|CTGF,1490:down|MAP3K6,9064:down|EDN1,1906:down|XDH,7498:down
apical part of cell	Cellular Component	GO:0045177	6	346	0.042317	0.223384	FAP,2191:up|C5AR1,728:down|KCNA5,3741:down|CRB1,23418:up|C5AR2,27202:down|GJB6,10804:down
regulation of cell differentiation	Biological Process	GO:0045595	17	1481	0.0423991	0.223384	CD101,9398:down|PGLYRP1,8993:down|EDN1,1906:down|IL12RB1,3594:down|PLK5,126520:up|FOS,2353:down|ADA,100:down|CDK5RAP1,51654:down|APOLD1,81575:down|CTGF,1490:down|NFKBIA,4792:down|KITLG,4254:up|SGK1,6446:down|IRF7,3665:up|MAFF,23764:down|SNAI2,6591:down|XDH,7498:down
negative regulation of multicellular organismal process	Biological Process	GO:0051241	12	938	0.042621	0.223384	FAP,2191:up|APOH,350:down|TSC22D3,1831:down|PGLYRP1,8993:down|NFKBIA,4792:down|EDN1,1906:down|C5AR2,27202:down|SERPINE1,5054:down|EAF2,55840:down|ADA,100:down|SNAI2,6591:down|XDH,7498:down
regulation of extrinsic apoptotic signaling pathway in absence of ligand	Biological Process	GO:2001239	2	45	0.0431361	0.223384	COL2A1,1280:up|SNAI2,6591:down
rhythmic behavior	Biological Process	GO:0007622	2	45	0.0431361	0.223384	ADA,100:down|EGR2,1959:down
potassium channel regulator activity	Molecular Function	GO:0015459	2	45	0.0431361	0.223384	KCNA5,3741:down|SGK1,6446:down
regulation of alpha-beta T cell differentiation	Biological Process	GO:0046637	2	45	0.0431361	0.223384	IL12RB1,3594:down|ADA,100:down
cellular response to calcium ion	Biological Process	GO:0071277	2	45	0.0431361	0.223384	FOS,2353:down|EDN1,1906:down
NF-kappaB import into nucleus	Biological Process	GO:0042348	2	45	0.0431361	0.223384	C8orf4,56892:down|NFKBIA,4792:down
regulation of NF-kappaB import into nucleus	Biological Process	GO:0042345	2	45	0.0431361	0.223384	C8orf4,56892:down|NFKBIA,4792:down
Z disc	Cellular Component	GO:0030018	3	106	0.0431866	0.223384	KCNA5,3741:down|FKBP1A,2280:up|PARVA,55742:down
conditioned taste aversion	Biological Process	GO:0001661	1	6	0.0432752	0.223384	FOS,2353:down
negative regulation of epithelial cell proliferation involved in prostate gland development	Biological Process	GO:0060770	1	6	0.0432752	0.223384	EAF2,55840:down
deoxyribonucleoside metabolic process	Biological Process	GO:0009120	1	6	0.0432752	0.223384	ADA,100:down
peptidoglycan catabolic process	Biological Process	GO:0009253	1	6	0.0432752	0.223384	PGLYRP1,8993:down
dATP metabolic process	Biological Process	GO:0046060	1	6	0.0432752	0.223384	ADA,100:down
CDP-choline pathway	Biological Process	GO:0006657	1	6	0.0432752	0.223384	CDS1,1040:down
invadopodium membrane	Cellular Component	GO:0071438	1	6	0.0432752	0.223384	FAP,2191:up
mitotic DNA replication	Biological Process	GO:1902969	1	6	0.0432752	0.223384	GINS2,51659:down
oxidoreductase activity, oxidizing metal ions, oxygen as acceptor	Molecular Function	GO:0016724	1	6	0.0432752	0.223384	HEPH,9843:down
ferroxidase activity	Molecular Function	GO:0004322	1	6	0.0432752	0.223384	HEPH,9843:down
regulation of atrial cardiac muscle cell membrane repolarization	Biological Process	GO:0060372	1	6	0.0432752	0.223384	KCNA5,3741:down
positive regulation of respiratory burst	Biological Process	GO:0060267	1	6	0.0432752	0.223384	JCHAIN,3512:up
carbohydrate mediated signaling	Biological Process	GO:0009756	1	6	0.0432752	0.223384	CLEC7A,64581:up
purine nucleoside triphosphate catabolic process	Biological Process	GO:0009146	1	6	0.0432752	0.223384	ADA,100:down
regulation of vitamin D receptor signaling pathway	Biological Process	GO:0070562	1	6	0.0432752	0.223384	SNAI2,6591:down
amyloid fibril formation	Biological Process	GO:1990000	1	6	0.0432752	0.223384	FKBP1A,2280:up
negative regulation of cellular response to vascular endothelial growth factor stimulus	Biological Process	GO:1902548	1	6	0.0432752	0.223384	XDH,7498:down
negative regulation of extracellular matrix organization	Biological Process	GO:1903054	1	6	0.0432752	0.223384	FAP,2191:up
arginine binding	Molecular Function	GO:0034618	1	6	0.0432752	0.223384	GATSL3,652968:down
nucleobase catabolic process	Biological Process	GO:0046113	1	6	0.0432752	0.223384	XDH,7498:down
extracellular matrix structural constituent conferring tensile strength	Molecular Function	GO:0030020	1	6	0.0432752	0.223384	COL2A1,1280:up
histamine receptor activity	Molecular Function	GO:0004969	1	6	0.0432752	0.223384	HTR6,3362:down
positive regulation of neuroepithelial cell differentiation	Biological Process	GO:1902913	1	6	0.0432752	0.223384	KITLG,4254:up
manganese ion transmembrane transport	Biological Process	GO:0071421	1	6	0.0432752	0.223384	ATP2C2,9914:down
volume-sensitive anion channel activity	Molecular Function	GO:0005225	1	6	0.0432752	0.223384	LRRC8D,55144:down
peptidoglycan metabolic process	Biological Process	GO:0000270	1	6	0.0432752	0.223384	PGLYRP1,8993:down
immunoglobulin receptor binding	Molecular Function	GO:0034987	1	6	0.0432752	0.223384	JCHAIN,3512:up
negative regulation of thymocyte apoptotic process	Biological Process	GO:0070244	1	6	0.0432752	0.223384	ADA,100:down
manganese ion transmembrane transporter activity	Molecular Function	GO:0005384	1	6	0.0432752	0.223384	ATP2C2,9914:down
calcium ion homeostasis	Biological Process	GO:0055074	6	348	0.0433137	0.223384	C5AR1,728:down|KCNA5,3741:down|FKBP1A,2280:up|BDKRB2,624:down|ATP2C2,9914:down|EDN1,1906:down
regulation of leukocyte proliferation	Biological Process	GO:0070663	4	180	0.0437049	0.22508	KITLG,4254:up|IL12RB1,3594:down|CDKN1A,1026:down|ADA,100:down
regulation of adaptive immune response	Biological Process	GO:0002819	3	107	0.0442022	0.227316	IRF7,3665:up|IL12RB1,3594:down|ADA,100:down
leukocyte activation involved in immune response	Biological Process	GO:0002366	4	181	0.0444487	0.228259	CLEC7A,64581:up|IL12RB1,3594:down|ADA,100:down|PGLYRP1,8993:down
regulation of cell cycle process	Biological Process	GO:0010564	8	538	0.0446384	0.228547	FAP,2191:up|CTGF,1490:down|EDN1,1906:down|FAM83D,81610:down|KCNA5,3741:down|CDKN1A,1026:down|PLK5,126520:up|C8orf4,56892:down
regulation of toll-like receptor signaling pathway	Biological Process	GO:0034121	2	46	0.0448852	0.228547	IRF7,3665:up|WDFY1,57590:down
positive regulation of wound healing	Biological Process	GO:0090303	2	46	0.0448852	0.228547	APOH,350:down|SERPINE1,5054:down
secondary metabolic process	Biological Process	GO:0019748	2	46	0.0448852	0.228547	FMO2,2327:down|DDC,1644:down
positive regulation of alpha-beta T cell activation	Biological Process	GO:0046635	2	46	0.0448852	0.228547	IL12RB1,3594:down|ADA,100:down
sodium ion homeostasis	Biological Process	GO:0055078	2	46	0.0448852	0.228547	SGK1,6446:down|EDN1,1906:down
mesenchymal cell differentiation	Biological Process	GO:0048762	4	182	0.0451996	0.229646	KITLG,4254:up|SNAI2,6591:down|EDN1,1906:down|FAM83D,81610:down
endothelium development	Biological Process	GO:0003158	3	108	0.0452296	0.229646	APOLD1,81575:down|HAPLN2,60484:down|XDH,7498:down
G-protein coupled receptor activity	Molecular Function	GO:0004930	7	444	0.0452921	0.229646	AMHR2,269:down|C5AR1,728:down|C5AR2,27202:down|GLP2R,9340:down|GPR160,26996:down|BDKRB2,624:down|HTR6,3362:down
cellular process	Biological Process	GO:0009987	103	13073	0.0454097	0.229919	HTRA1,5654:down|TSC22D3,1831:down|IFI44,10561:up|ATP2C2,9914:down|JCHAIN,3512:up|CDKN1A,1026:down|CLDN14,23562:down|DACH2,117154:up|CDS1,1040:down|IGFBPL1,347252:up|GLP2R,9340:down|MATN1,4146:down|SLC25A34,284723:down|CTGF,1490:down|ARHGEF37,389337:down|HEPH,9843:down|COL2A1,1280:up|HTR6,3362:down|FAM107A,11170:down|BFSP2,8419:up|ESPN,83715:down|ARL4D,379:down|SNAI2,6591:down|FAP,2191:up|CRB1,234…
adaptive immune response	Biological Process	GO:0002250	5	265	0.0458133	0.230951	CR2,1380:up|JCHAIN,3512:up|IRF7,3665:up|IL12RB1,3594:down|ADA,100:down
positive regulation of innate immune response	Biological Process	GO:0045089	5	265	0.0458133	0.230951	IRF7,3665:up|CLEC7A,64581:up|WDFY1,57590:down|PGLYRP1,8993:down|NFKBIA,4792:down
immune response-activating cell surface receptor signaling pathway	Biological Process	GO:0002429	5	265	0.0458133	0.230951	CR2,1380:up|C5AR1,728:down|CLEC7A,64581:up|ADA,100:down|NFKBIA,4792:down
positive regulation of defense response	Biological Process	GO:0031349	6	353	0.0458698	0.230951	IRF7,3665:up|SERPINE1,5054:down|CLEC7A,64581:up|WDFY1,57590:down|PGLYRP1,8993:down|NFKBIA,4792:down
ion homeostasis	Biological Process	GO:0050801	9	640	0.0459956	0.231261	FKBP1A,2280:up|MT2A,4502:down|HEPH,9843:down|ATP2C2,9914:down|EDN1,1906:down|C5AR1,728:down|SGK1,6446:down|KCNA5,3741:down|BDKRB2,624:down
cellular response to fatty acid	Biological Process	GO:0071398	2	47	0.0466602	0.23329	EDN1,1906:down|HMGCS2,3158:down
purine nucleotide catabolic process	Biological Process	GO:0006195	2	47	0.0466602	0.23329	ADA,100:down|XDH,7498:down
response to glucagon	Biological Process	GO:0033762	2	47	0.0466602	0.23329	GLP2R,9340:down|HMGCS2,3158:down
muscle cell apoptotic process	Biological Process	GO:0010657	2	47	0.0466602	0.23329	APOH,350:down|EDN1,1906:down
adaptive immune response based on somatic recombination of immune receptors built from immunoglobulin superfamily domains	Biological Process	GO:0002460	4	184	0.0467228	0.23329	CR2,1380:up|IRF7,3665:up|IL12RB1,3594:down|ADA,100:down
positive regulation of cysteine-type endopeptidase activity involved in apoptotic process	Biological Process	GO:0043280	3	110	0.04732	0.235826	CTGF,1490:down|ACER2,340485:down|XDH,7498:down
cellular homeostasis	Biological Process	GO:0019725	10	745	0.0473614	0.235826	FKBP1A,2280:up|MT2A,4502:down|HEPH,9843:down|ATP2C2,9914:down|EDN1,1906:down|C5AR1,728:down|SGK1,6446:down|KCNA5,3741:down|BDKRB2,624:down|GJB6,10804:down
regulation of body fluid levels	Biological Process	GO:0050878	7	449	0.0475956	0.236556	FAP,2191:up|APOH,350:down|SERPINE1,5054:down|MAFF,23764:down|ADA,100:down|EDN1,1906:down|XDH,7498:down
inflammatory response	Biological Process	GO:0006954	8	546	0.0479421	0.236556	CLEC7A,64581:up|PGLYRP1,8993:down|C5AR1,728:down|C5AR2,27202:down|SERPINE1,5054:down|FOS,2353:down|BDKRB2,624:down|ADA,100:down
regulation of stress-activated MAPK cascade	Biological Process	GO:0032872	4	186	0.0482744	0.236556	CTGF,1490:down|MAP3K6,9064:down|EDN1,1906:down|XDH,7498:down
toll-like receptor signaling pathway	Biological Process	GO:0002224	3	111	0.0483829	0.236556	IRF7,3665:up|WDFY1,57590:down|NFKBIA,4792:down
positive regulation of JNK cascade	Biological Process	GO:0046330	3	111	0.0483829	0.236556	CTGF,1490:down|MAP3K6,9064:down|EDN1,1906:down
positive regulation of lipid transport	Biological Process	GO:0032370	2	48	0.0484606	0.236556	NFKBIA,4792:down|EDN1,1906:down
protein import into nucleus, translocation	Biological Process	GO:0000060	2	48	0.0484606	0.236556	CDKN1A,1026:down|NFKBIA,4792:down
regulation of stress-activated protein kinase signaling cascade	Biological Process	GO:0070302	4	187	0.0490608	0.236556	CTGF,1490:down|MAP3K6,9064:down|EDN1,1906:down|XDH,7498:down
response to alcohol	Biological Process	GO:0097305	6	360	0.0496042	0.236556	CDKN1A,1026:down|CTGF,1490:down|FOS,2353:down|SNAI2,6591:down|EDN1,1906:down|HMGCS2,3158:down
