# Supplementary material for: 5‐HT6R null mutatrion induces synaptic and cognitive defects
Source: Aging Cell. 2021 May 7;20(6):e13369. doi: 10.1111/acel.13369 (PMC8208783; doi:10.1111/acel.13369)
Supplement: Supplementary file 5 — Table S4 [file ACEL-20-e13369-s001.xlsx]

## Sheet: Sheet1
Table S4. Summary of disease gene ontology clusters from DEGs, related to Figure 4B.
#Term	Database	ID	Input number	Background number	P-Value	Corrected P-Value	input_gene
Deafness, autosomal recessive	KEGG DISEASE	H00605	4	38	0.000255082	0.0996227	GJB6,10804:down|ESPN,83715:down|TECTA,7007:up|CLDN14,23562:down
Avascular necrosis of femoral head	KEGG DISEASE	H01529	2	5	0.00110877	0.122814	SERPINE1,5054:down|COL2A1,1280:up
Other nervous and sensory system diseases	KEGG DISEASE		9	420	0.00455009	0.122814	DDC,1644:down|COL2A1,1280:up|BFSP2,8419:up|GJB6,10804:down|ESPN,83715:down|HTRA1,5654:down|CRB1,23418:up|TECTA,7007:up|CLDN14,23562:down
Immune system diseases	KEGG DISEASE		6	217	0.00624474	0.122814	COL6A5,256076:up|CLEC7A,64581:up|IL12RB1,3594:down|ADA,100:down|LRRC8D,55144:down|NFKBIA,4792:down
Nervous system diseases	KEGG DISEASE		10	548	0.00836712	0.122814	DDC,1644:down|COL2A1,1280:up|BFSP2,8419:up|GJB6,10804:down|ESPN,83715:down|HTRA1,5654:down|EGR2,1959:down|CRB1,23418:up|TECTA,7007:up|CLDN14,23562:down
@@Osteoarthritis with mild chondrodysplasia	KEGG DISEASE	H00445	1	1	0.0147159	0.122814	COL2A1,1280:up
HMG-CoA synthase (HMGCS) deficiency	KEGG DISEASE	H01123	1	1	0.0147159	0.122814	HMGCS2,3158:down
Ectodermal dysplasia, hidrotic	KEGG DISEASE	H00648	1	1	0.0147159	0.122814	GJB6,10804:down
Pigmented paravenous chorioretinal atrophy (PPCA)	KEGG DISEASE	H01088	1	1	0.0147159	0.122814	CRB1,23418:up
Plasminogen activator inhibitor type 1 (PAI-1) deficiency	KEGG DISEASE	H01106	1	1	0.0147159	0.122814	SERPINE1,5054:down
Familial progressive hyperpigmentation	KEGG DISEASE	H00884	1	1	0.0147159	0.122814	KITLG,4254:up
Aromatic L-amino acid decarboxylase (AADC) deficiency	KEGG DISEASE	H01161	1	1	0.0147159	0.122814	DDC,1644:down
Type II collagenopathies	KEGG DISEASE	H00520	1	1	0.0147159	0.122814	COL2A1,1280:up
Deafness, autosomal dominant	KEGG DISEASE	H00604	2	24	0.0156589	0.127536	GJB6,10804:down|TECTA,7007:up
Primary immunodeficiency	KEGG DISEASE		4	127	0.0161703	0.128789	ADA,100:down|LRRC8D,55144:down|NFKBIA,4792:down|IL12RB1,3594:down
@@Piebaldism	KEGG DISEASE	H00170	1	2	0.0219931	0.153271	SNAI2,6591:down
Ectodermal dysplasia associated immunodeficiency	KEGG DISEASE	H00095	1	2	0.0219931	0.153271	NFKBIA,4792:down
Ectodermal dysplasia associated immunodeficiency (EDA-ID)	KEGG DISEASE	H00095	1	2	0.0219931	0.153271	NFKBIA,4792:down
Hodgkin lymphoma	KEGG DISEASE	H00007	1	4	0.0363879	0.173227	NFKBIA,4792:down
Skin and soft tissue diseases	KEGG DISEASE		4	168	0.0387037	0.178374	GJB6,10804:down|COL6A5,256076:up|KITLG,4254:up|NFKBIA,4792:down
Skin diseases	KEGG DISEASE		4	168	0.0387037	0.178374	GJB6,10804:down|COL6A5,256076:up|KITLG,4254:up|NFKBIA,4792:down
IFN-gamma/IL-12 axis	KEGG DISEASE	H00089	1	5	0.0435063	0.178374	IL12RB1,3594:down
Chronic Mucocutaneous Candidiasis (CMC)	KEGG DISEASE	H01109	1	5	0.0435063	0.178374	CLEC7A,64581:up
T-B- Severe combined immunodeficiencies	KEGG DISEASE	H00092	1	5	0.0435063	0.178374	ADA,100:down
Xanthinuria	KEGG DISEASE	H00192	1	5	0.0435063	0.178374	XDH,7498:down
46,XY disorders of sex development (Other)	KEGG DISEASE	H00609	1	6	0.0505726	0.187841	AMHR2,269:down
Waardenburg syndrome (WS)	KEGG DISEASE	H00759	1	6	0.0505726	0.187841	SNAI2,6591:down
Hypophosphatemic rickets	KEGG DISEASE	H00214	1	6	0.0505726	0.187841	DMP1,1758:down
Cervical cancer	KEGG DISEASE	H00030	1	7	0.0575871	0.199387	CDKN1A,1026:down
Vitreoretinal degeneration	KEGG DISEASE	H00805	1	7	0.0575871	0.199387	COL2A1,1280:up
Atrial fibrillation	KEGG DISEASE	H00731	1	8	0.0645502	0.20779	KCNA5,3741:down
Agammaglobulinemias	KEGG DISEASE	H00085	1	9	0.0714622	0.220286	LRRC8D,55144:down
Atopic dermatitis	KEGG DISEASE	H01358	1	11	0.0851347	0.238906	COL6A5,256076:up
Macular degeneration	KEGG DISEASE	H00821	1	13	0.0986075	0.253455	HTRA1,5654:down
Inherited thrombophilia	KEGG DISEASE	H00223	1	14	0.10527	0.261627	SERPINE1,5054:down
Leber congenital amaurosis (LCR)	KEGG DISEASE	H00837	1	15	0.111883	0.273044	CRB1,23418:up
Congenital disorders of nucleotide metabolism	KEGG DISEASE		1	16	0.118449	0.276108	XDH,7498:down
Cancers of the breast and female genital organs	KEGG DISEASE		1	23	0.163076	0.324233	CDKN1A,1026:down
Congenital disorders of ion transport and metabolism	KEGG DISEASE		1	25	0.17541	0.332148	DMP1,1758:down
Cataract	KEGG DISEASE	H01202	1	28	0.193573	0.346179	BFSP2,8419:up
Other immune system diseases	KEGG DISEASE		1	29	0.199539	0.35036	CLEC7A,64581:up
Charcot-Marie-Tooth disease (CMT)	KEGG DISEASE	H00264	1	31	0.21134	0.35896	EGR2,1959:down
Congenital disorders of amino acid metabolism	KEGG DISEASE		2	120	0.227589	0.378941	SNAI2,6591:down|HMGCS2,3158:down
Retinitis pigmentosa (RP)	KEGG DISEASE	H00527	1	46	0.294515	0.434699	CRB1,23418:up
Reproductive system disease	KEGG DISEASE		1	52	0.325294	0.466877	AMHR2,269:down
Reproductive system diseases	KEGG DISEASE		1	52	0.325294	0.466877	AMHR2,269:down
Cancers of haematopoietic and lymphoid tissues	KEGG DISEASE		1	63	0.378304	0.51352	NFKBIA,4792:down
Other congenital disorders of metabolism	KEGG DISEASE		1	64	0.382913	0.515635	SNAI2,6591:down
Allergies and autoimmune diseases	KEGG DISEASE		1	71	0.414241	0.541638	COL6A5,256076:up
Skeletal diseases	KEGG DISEASE		2	191	0.418255	0.545831	SERPINE1,5054:down|COL2A1,1280:up
Cancers	KEGG DISEASE		2	203	0.448516	0.563562	CDKN1A,1026:down|NFKBIA,4792:down
Cardiac diseases	KEGG DISEASE		1	85	0.472242	0.578325	KCNA5,3741:down
Mitochondrial diseases	KEGG DISEASE		1	85	0.472242	0.578325	HMGCS2,3158:down
Musculoskeletal diseases	KEGG DISEASE		2	259	0.577037	0.66227	SERPINE1,5054:down|COL2A1,1280:up
Cardiovascular diseases	KEGG DISEASE		2	266	0.591503	0.672827	SERPINE1,5054:down|KCNA5,3741:down
Congenital disorders of metabolism	KEGG DISEASE		4	554	0.594198	0.672827	SNAI2,6591:down|XDH,7498:down|HMGCS2,3158:down|DMP1,1758:down
Hematologic diseases	KEGG DISEASE		1	134	0.633871	0.704764	SERPINE1,5054:down
Neurodegenerative diseases	KEGG DISEASE		1	158	0.694029	0.750661	EGR2,1959:down
